# Supplementary material for: Identification of a public CDR3 motif and a biased utilization of T-cell receptor V beta and J beta chains in HLA-A2/Melan-A-specific T-cell clonotypes of melanoma patients
Source: J Transl Med. 2009 Mar 24;7:21. doi: 10.1186/1479-5876-7-21 (PMC2667493; doi:10.1186/1479-5876-7-21)
Supplement: Additional file 1 — Supplemental table 1. Table of TRB sequences of 210 clonotypes from Melan-A-specific T-cell lines or clones obtained from HLA-A2+ melanoma patients. [file 1479-5876-7-21-S1.xls]

## Sheet: Foglio1
Supplemental Table 1: TRBV sequences of 210 clonotypes from Melan-A specific T-cell lines or clones obtained from HLA-A2+ melanoma patients
Patient ID	Clone ID	Source	Type	Specificity	IMGT-CDR3																	CDR3 length	TR		Reference
		of	of		TRBV											TRBJ							BV	BJ	No	Authors
		cells	cells								111.1		111.2	112.2	112.1							(aa)
					105	106	107	108	109	110	111					112	113	114	115	116	117
15 post	23	PBL	T-cell clone	modified Melan-A (*)	A	S	R	S	G	S	-	-	-	-	-	L	N	T	E	A	F	12	6	1-1	-	in preparation
15 post	25	PBL	T-cell clone	modified Melan-A (*)	A	S	R	Q	Q	G	-	-	-	-	-	L	G	S	P	L	H	12	28	1-6	-	in preparation
15 post	26	PBL	T-cell clone	modified Melan-A (*)	A	S	Q	S	G	F	L	-	-	-	-	S	N	S	P	L	H	13	19	1-6	-	in preparation
15 post	27	PBL	T-cell clone	modified Melan-A (*)	A	S	S	Y	G	D	L	-	-	-	-	Y	T	G	E	L	F	13	6	2-2	-	in preparation
15 post	28	PBL	T-cell clone	modified Melan-A (*)	A	S	S	L	A	G	L	-	-	-	-	A	D	N	E	Q	F	13	27	2-1	-	in preparation
15 post	24	PBL	T-cell clone	modified Melan-A (*)	A	S	S	L	T	T	P	-	-	-	P	S	T	D	T	Q	Y	14	27	2-3	-	in preparation
15 pre	21	PBL	T-cell clone	modified Melan-A (*)	A	S	S	V	W	A	-	-	-	-	-	D	P	N	E	A	F	12	9	1-1	-	in preparation
15 pre	22	PBL	T-cell clone	modified Melan-A (*)	A	S	R	L	A	T	L	-	-	-	-	V	G	N	E	Q	F	13	6	2-1	-	in preparation
22 post	17	PBL	T-cell clone	modified Melan-A (*)	A	S	I	W	A	G	-	-	-	-	-	L	G	Q	P	Q	H	12	28	1-5	-	in preparation
22 post	18	PBL	T-cell clone	modified Melan-A (*)	A	S	S	L	Q	G	-	-	-	-	-	M	G	Q	P	Q	H	12	28	1-5	-	in preparation
22 post	19	PBL	T-cell clone	modified Melan-A (*)	A	S	S	K	P	S	-	-	-	-	-	G	I	N	E	Q	F	12	27	2-1	-	in preparation
22 post	20	PBL	T-cell clone	modified Melan-A (*)	S	A	R	S	R	G	G	-	-	-	-	G	I	E	T	Q	Y	13	20	2-5	-	in preparation
22 pre	15	PBL	T-cell clone	modified Melan-A (*)	A	S	S	G	Q	-	-	-	-	-	-	-	G	M	G	Y	T	10	5	1-2	-	in preparation
22 pre	10	PBL	T-cell clone	modified Melan-A (*)	A	S	S	P	G	Q	-	-	-	-	-	-	G	S	P	L	H	11	6	1-6	-	in preparation
22 pre	11	PBL	T-cell clone	modified Melan-A (*)	A	S	S	L	L	G	-	-	-	-	-	-	G	L	E	A	F	11	28	1-1	-	in preparation
22 pre	12	PBL	T-cell clone	modified Melan-A (*)	A	S	S	F	R	G	-	-	-	-	-	Q	N	T	E	A	F	12	5	1-1	-	in preparation
22 pre	13	PBL	T-cell clone	modified Melan-A (*)	A	S	S	Q	Y	E	-	-	-	-	-	V	Q	E	T	Q	Y	12	3	2-5	-	in preparation
22 pre	14	PBL	T-cell clone	modified Melan-A (*)	A	S	S	H	Q	G	-	-	-	-	-	V	G	Q	P	Q	H	12	28	1-5	-	in preparation
22 pre	16	PBL	T-cell clone	modified Melan-A (*)	A	S	T	L	T	G	-	-	-	-	-	L	G	Q	P	Q	H	12	28	1-5	-	in preparation
22 pre	9	PBL	T-cell clone	modified Melan-A (*)	A	S	S	I	A	A	V	S	-	-	L	A	N	Y	G	Y	T	15	19	1-2	-	in preparation
30 post	33	PBL	T-cell clone	modified Melan-A (*)	S	A	R	A	G	-	-	-	-	-	-	-	N	Q	P	Q	H	10	20	1-5	-	in preparation
30 post	34	PBL	T-cell clone	modified Melan-A (*)	S	A	R	A	G	-	-	-	-	-	-	-	A	E	T	Q	Y	10	20	2-5	-	in preparation
30 post	32	PBL	T-cell clone	modified Melan-A (*)	A	S	S	D	Y	S	-	-	-	-	-	-	N	Q	P	Q	H	11	2	1-5	-	in preparation
30 post	31	PBL	T-cell clone	modified Melan-A (*)	A	S	S	A	T	G	-	-	-	-	-	A	D	Q	P	Q	H	12	4	1-5	-	in preparation
30 pre	30	PBL	T-cell clone	modified Melan-A (*)	A	W	S	V	Q	G	-	-	-	-	-	L	G	Y	G	Y	T	12	30	1-2	-	in preparation
30 pre	29	PBL	T-cell clone	modified Melan-A (*)	A	S	S	L	A	W	A	-	-	-	-	L	Q	D	E	Q	Y	13	27	2-7	-	in preparation
38 post	44	PBL	T-cell clone	modified Melan-A (*)	A	S	S	E	G	M	-	-	-	-	-	-	G	Q	P	Q	H	11	6	1-5	-	in preparation
38 post	41	PBL	T-cell clone	modified Melan-A (*)	A	S	S	Q	Q	G	-	-	-	-	-	L	G	T	E	A	F	12	28	1-1	-	in preparation
38 post	42	PBL	T-cell clone	modified Melan-A (*)	A	S	S	V	Q	G	-	-	-	-	-	L	G	Q	P	Q	H	12	28	1-5	-	in preparation
38 post	46	PBL	T-cell clone	modified Melan-A (*)	A	S	S	P	G	V	-	-	-	-	-	L	A	N	E	Q	Y	12	6	2-7	-	in preparation
38 post	45	PBL	T-cell clone	modified Melan-A (*)	A	S	T	Y	T	S	L	-	-	-	-	A	H	N	E	Q	F	13	6	2-1	-	in preparation
38 post	43	PBL	T-cell clone	modified Melan-A (*)	A	T	S	D	S	R	Q	-	-	-	I	N	T	G	E	L	F	14	24	2-2	-	in preparation
38 post	47	PBL	T-cell clone	modified Melan-A (*)	A	T	A	P	R	E	D	-	-	-	R	V	G	N	E	A	F	14	3	1-1	-	in preparation
38 pre	35	PBL	T-cell clone	modified Melan-A (*)	A	S	T	P	P	G	-	-	-	-	-	-	S	E	T	Q	Y	11	28	2-5	-	in preparation
38 pre	39	PBL	T-cell clone	modified Melan-A (*)	A	W	S	V	P	G	-	-	-	-	-	L	G	Q	P	Q	H	12	30	1-5	-	in preparation
38 pre	40	PBL	T-cell clone	modified Melan-A (*)	A	S	S	L	Q	G	-	-	-	-	-	L	G	T	E	A	F	12	28	1-1	-	in preparation
38 pre	36	PBL	T-cell clone	modified Melan-A (*)	A	S	S	E	N	Q	L	-	-	-	-	M	N	T	E	A	F	13	25	1-1	-	in preparation
38 pre	37	PBL	T-cell clone	modified Melan-A (*)	A	T	S	D	Q	G	G	-	-	-	-	T	E	D	E	Q	F	13	24	2-1	-	in preparation
38 pre	38	PBL	T-cell clone	modified Melan-A (*)	A	W	S	G	G	G	G	-	-	-	-	R	V	H	E	Q	Y	13	30	2-7	-	in preparation
8 post	6	PBL	T-cell clone	modified Melan-A (*)	S	A	P	D	T	G	-	-	-	-	-	L	G	Q	P	Q	H	12	20	1-5	-	in preparation
8 post	7	PBL	T-cell clone	modified Melan-A (*)	A	S	R	D	G	T	L	-	-	-	-	S	Y	N	E	Q	F	13	6	2-1	-	in preparation
8 post	8	PBL	T-cell clone	modified Melan-A (*)	A	S	S	Q	G	Q	L	-	-	-	S	S	Y	N	E	Q	F	14	10	2-1	-	in preparation
8 pre/post	5	PBL	T-cell clone	modified Melan-A (*)	A	S	S	W	S	Q	-	-	-	-	-	L	V	H	E	Q	F	12	28	2-1	-	in preparation
8 pre	2	PBL	T-cell clone	modified Melan-A (*)	A	S	S	Y	R	G	Q	-	-	-	-	S	N	Q	P	Q	H	13	6	1-5	-	in preparation
8 pre	3	PBL	T-cell clone	modified Melan-A (*)	A	S	R	W	G	Q	L	-	-	-	-	T	N	Y	G	Y	T	13	19	1-2	-	in preparation
8 pre	1	PBL	T-cell clone	modified Melan-A (*)	A	S	S	I	E	F	D	R	-	-	G	A	P	T	E	Q	Y	15	19	2-7	-	in preparation
8 pre/post	4	PBL	T-cell clone	modified Melan-A (*)	A	S	R	Y	Q	G	-	-	-	-	-	L	G	Q	P	Q	H	12	28	1-5	-	in preparation
VER	7	PBL	T-cell clone	modified Melan-A (*)	A	S	P	A	T	G	-	-	-	-	-	-	S	N	Q	P	Q	11	4	1-5	5	Dietrich et al., 2003
VER	16	PBL	T-cell clone	modified Melan-A (*)	A	S	S	D	S	T	-	-	-	-	-	A	S	S	E	Q	F	12	27	2-1	5	Dietrich et al., 2003
VER	31	PBL	T-cell clone	modified Melan-A (*)	A	S	S	P	S	Q	G	-	-	-	-	G	N	T	E	A	F	13	27	2-1	5	Dietrich et al., 2003
VER	37	PBL	T-cell clone	modified Melan-A (*)	A	S	S	F	S	S	G	-	-	-	-	S	P	H	E	Q	F	13	27	2-1	5	Dietrich et al., 2003
VER	47	PBL	T-cell clone	modified Melan-A (*)	A	S	S	S	S	G	T	-	-	-	-	S	G	V	Y	E	Q	13	28	2-7	5	Dietrich et al., 2003
VER	43	PBL	T-cell clone	modified Melan-A (*)	A	S	S	S	T	S	G	-	-	-	A	Q	G	D	T	Q	Y	14	27	2-3	5	Dietrich et al., 2003
M138	31	TIL	T-cell clone	modified Melan-A (*)	A	S	S	F	N	-	-	-	-	-	-	-	-	D	E	Q	F	9	27	2-1	6	Trautmann et al., 2002
M138	44	TIL	T-cell clone	modified Melan-A (*)	A	S	S	F	T	P	-	-	-	-	-	-	Y	N	E	Q	F	11	28	2-1	6	Trautmann et al., 2002
M138	37	TIL	T-cell clone	modified Melan-A (*)	A	E	G	Q	G	F	-	-	-	-	-	V	G	Q	P	Q	H	12	28	1-1	6	Trautmann et al., 2002
M138	1	TIL	T-cell clone	modified Melan-A (*)	A	S	S	P	Q	G	-	-	-	-	-	L	G	T	E	A	F	12	28	1-1	6	Trautmann et al., 2002
M138	47	TIL	T-cell clone	modified Melan-A (*)	A	S	S	L	F	P	G	-	-	-	G	N	T	G	E	L	F	14	12	2-2	6	Trautmann et al., 2002
M138	33	TIL	T-cell clone	modified Melan-A (*)	A	S	S	P	S	G	L	-	-	-	A	G	G	H	T	Q	Y	14	27	2-3	6	Trautmann et al., 2002
M180	43	TIL	T-cell clone	modified Melan-A (*)	S	A	R	D	G	-	-	-	-	-	-	-	L	N	E	Q	F	10	20	2-1	6	Trautmann et al., 2002
M180	14	TIL	T-cell clone	modified Melan-A (*)	S	A	L	Q	G	L	-	-	-	-	-	-	T	P	E	A	F	11	20	1-1	6	Trautmann et al., 2002
M180	25	TIL	T-cell clone	modified Melan-A (*)	A	S	S	M	T	S	-	-	-	-	-	-	Y	N	E	Q	F	11	27	2-1	6	Trautmann et al., 2002
M180	18	TIL	T-cell clone	modified Melan-A (*)	A	S	S	Y	G	G	-	-	-	-	-	L	G	Q	P	Q	H	12	27	1-5	6	Trautmann et al., 2002
M180	27	TIL	T-cell clone	modified Melan-A (*)	A	S	T	L	T	G	-	-	-	-	-	L	G	Q	P	Q	H	12	28	1-5	6	Trautmann et al., 2002
M180	22	TIL	T-cell clone	modified Melan-A (*)	A	S	S	E	T	Q	-	-	-	-	-	M	N	T	E	A	F	12	6	1-1	6	Trautmann et al., 2002
M180	19	TIL	T-cell clone	modified Melan-A (*)	A	S	S	S	G	L	L	-	-	-	-	G	G	Q	P	Q	H	13	4	1-5	6	Trautmann et al., 2002
M180	57	TIL	T-cell clone	modified Melan-A (*)	A	S	L	R	S	A	V	-	-	-	-	W	A	D	T	Q	Y	13	28	2-3	6	Trautmann et al., 2002
M180	51	TIL	T-cell clone	modified Melan-A (*)	S	A	R	E	N	W	D	-	-	-	L	S	T	D	T	Q	Y	14	20	2-3	6	Trautmann et al., 2002
M180	24	TIL	T-cell clone	modified Melan-A (*)	A	S	S	P	A	L	T	-	-	-	G	G	L	I	E	Q	Y	14	4	2-7	6	Trautmann et al., 2002
M180	39	TIL	T-cell clone	modified Melan-A (*)	A	S	S	E	A	E	L	L	-	-	S	S	Y	N	E	Q	F	15	6	2-1	6	Trautmann et al., 2002
M199	38	TIL	T-cell clone	modified Melan-A (*)	A	S	S	L	A	Q	-	-	-	-	-	-	G	W	G	A	F	11	7	1-1	6	Trautmann et al., 2002
M199	54	TIL	T-cell clone	modified Melan-A (*)	A	S	S	Y	S	A	-	-	-	-	-	T	G	G	E	Q	Y	12	6	2-7	6	Trautmann et al., 2002
M199	57	TIL	T-cell clone	modified Melan-A (*)	A	S	S	F	Q	G	-	-	-	-	-	L	G	T	E	A	F	12	28	1-1	6	Trautmann et al., 2002
M199	29	TIL	T-cell clone	modified Melan-A (*)	A	S	S	L	S	G	-	-	-	-	-	S	G	D	E	Q	F	12	5	2-1	6	Trautmann et al., 2002
M199	18	TIL	T-cell clone	modified Melan-A (*)	A	S	S	L	G	G	-	-	-	-	-	S	N	Y	E	Q	Y	12	27	2-7	6	Trautmann et al., 2002
M199	34	TIL	T-cell clone	modified Melan-A (*)	A	S	S	Q	T	L	-	-	-	-	-	V	A	D	T	Q	Y	12	4	2-3	6	Trautmann et al., 2002
M199	16	TIL	T-cell clone	modified Melan-A (*)	A	S	S	Q	G	L	A	-	-	-	-	G	A	G	E	L	F	13	19	2-2	6	Trautmann et al., 2002
M199	15	TIL	T-cell clone	modified Melan-A (*)	A	S	S	W	G	L	L	-	-	-	-	S	N	Q	P	Q	H	13	19	1-5	6	Trautmann et al., 2002
M199	56	TIL	T-cell clone	modified Melan-A (*)	A	S	S	L	Q	S	L	-	-	-	-	L	D	E	K	L	F	13	11	1-4	6	Trautmann et al., 2002
Mela01	CTL01	PBL	T-cell clone	modified Melan-A (***)	A	S	S	F	G	G	-	-	-	-	-	L	G	T	E	A	F	12	28	1-1	7	Vignard et al., 2005
Mela02	CTL02	PBL	T-cell clone	modified Melan-A (***)	A	S	S	L	S	S	L	-	-	-	I	V	D	T	Q	Y	F	14	27	2-3	7	Vignard et al., 2005
Mela03	CTL03.1	PBL	T-cell clone	modified Melan-A (***)	A	S	S	P	G	T	L	-	-	-	-	S	D	T	Q	Y	F	13	4	2-3	7	Vignard et al., 2005
Mela03	CTL03.2	PBL	T-cell clone	modified Melan-A (***)	A	S	S	Q	D	R	G	-	-	-	G	A	E	T	Q	Y	F	14	4	2-5	7	Vignard et al., 2005
Mela04	CTL04	PBL	T-cell clone	modified Melan-A (***)	R	P	G	P	L	A	-	-	-	-	-	G	Y	G	Y	T	F	12	19	1-2	7	Vignard et al., 2005
Mela05	CTL05	PBL	T-cell clone	modified Melan-A (***)	A	S	S	Y	G	-	-	-	-	-	-	-	P	T	Q	Y	F	10	27	nd (2)	7	Vignard et al., 2005
Mela06	CTL06	PBL	T-cell clone	modified Melan-A (***)	S	A	R	D	G	L	-	-	-	-	-	-	G	E	L	F	F	11	20	2-2	7	Vignard et al., 2005
Mela10	CTL10	PBL	T-cell clone	modified Melan-A (***)	S	A	R	A	G	V	G	-	-	-	-	G	D	T	Q	Y	F	13	20	2-3	7	Vignard et al., 2005
Mela13	CTL13	PBL	T-cell clone	modified Melan-A (***)	A	S	S	D	G	L	-	-	-	-	-	A	V	T	Q	Y	F	12	7	nd (2)	7	Vignard et al., 2005
Mela15	CTL15	PBL	T-cell clone	modified Melan-A (***)	S	A	R	D	G	L	-	-	-	-	-	-	G	E	L	F	F	11	20	2-2	7	Vignard et al., 2005
Mela16	CTL16	PBL	T-cell clone	modified Melan-A (***)	S	A	P	R	A	G	V	-	-	-	-	G	Q	P	Q	H	F	13	20	1-5	7	Vignard et al., 2005
-	1E2	TIL	CTL line	Melan-A (**)	A	S	S	F	E	G	-	-	-	-	-	L	G	T	E	A	F	12	28	1-1	10	Cole et al., 1994
-	A42	TIL	CTL line	Melan-A (**)	A	S	S	G	E	G	L	-	-	-	G	A	G	A	S	Q	Y	14	4	2-7	10	Cole et al., 1994
1	-	PBL	CTL line	Melan-A (**)	S	A	R	D	G	-	-	-	-	-	-	-	R	M	E	Y	F	10	20	2-7	11	Cole et al., 1997
1	-	PBL	CTL line	Melan-A (**)	S	A	R	D	S	-	-	-	-	-	-	-	R	A	A	F	F	10	20	1-1	11	Cole et al., 1997
1	-	PBL	CTL line	Melan-A (**)	S	A	R	A	G	P	-	-	-	-	-	-	E	T	Q	Y	F	11	20	2-1	11	Cole et al., 1997
1	-	PBL	CTL line	Melan-A (**)	S	S	A	R	D	G	-	-	-	-	-	-	Y	E	Q	Y	F	11	20	2-7	11	Cole et al., 1997
1	-	PBL	CTL line	Melan-A (**)	S	A	R	A	R	D	-	-	-	-	-	S	L	G	Q	I	F	12	20	2-1	11	Cole et al., 1997
1	-	PBL	CTL line	Melan-A (**)	S	A	R	G	P	S	-	-	-	-	-	S	Y	N	E	Q	F	12	20	2-1	11	Cole et al., 1997
1	-	PBL	CTL line	Melan-A (**)	S	A	R	M	A	G	E	-	-	-	-	V	E	R	G	F	F	13	20	2-1	11	Cole et al., 1997
1	-	PBL	CTL line	Melan-A (**)	S	A	I	T	L	A	G	-	-	-	-	W	Y	N	E	Q	F	13	20	2-1	11	Cole et al., 1997
1	-	PBL	CTL line	Melan-A (**)	S	A	R	P	S	G	R	-	-	-	A	A	A	G	E	L	F	14	20	2-2	11	Cole et al., 1997
1	-	TIL	CTL line	Melan-A (**)	A	S	S	L	T	-	-	-	-	-	-	-	E	T	Q	Y	F	10	7	2-5	11	Cole et al., 1997
1	-	TIL	CTL line	Melan-A (**)	A	S	S	I	D	S	-	-	-	-	-	R	Y	E	Q	Y	F	12	7	2-7	11	Cole et al., 1997
1	-	TIL	CTL line	Melan-A (**)	A	S	S	L	Q	G	A	-	-	-	-	Q	S	P	L	H	F	13	7	1-6	11	Cole et al., 1997
1	-	TIL	CTL line	Melan-A (**)	A	S	S	F	G	T	G	-	-	-	-	R	E	T	Q	Y	F	13	7	2-5	11	Cole et al., 1997
1	-	TIL	CTL line	Melan-A (**)	A	S	R	G	G	R	E	S	-	-	R	Y	N	E	Q	F	F	15	7	2-1	11	Cole et al., 1997
1	-	TIL	CTL line	Melan-A (**)	A	S	S	S	R	S	G	F	-	-	T	T	D	T	Q	Y	F	15	7	2-3	11	Cole et al., 1997
2	-	TIL	CTL line	Melan-A (**)	S	V	I	M	S	G	S	-	-	-	-	G	L	Y	E	Q	Y	13	29	2-7	11	Cole et al., 1997
2	-	PBL	CTL line	Melan-A (**)	A	S	S	F	S	T	C	S	-	-	A	N	Y	G	Y	T	F	15	12	1-2	11	Cole et al., 1997
2	-	TIL	CTL line	Melan-A (**)	S	A	G	D	L	-	-	-	-	-	-	-	A	G	E	L	F	10	29	2-2	11	Cole et al., 1997
2	-	TIL	CTL line	Melan-A (**)	S	V	A	P	R	A	-	-	-	-	-	-	K	D	T	Q	Y	11	29	2-3	11	Cole et al., 1997
2	-	TIL	CTL line	Melan-A (**)	S	V	V	A	G	Y	-	-	-	-	-	-	Q	E	T	Q	Y	11	29	2-5	11	Cole et al., 1997
2	-	TIL	CTL line	Melan-A (**)	S	A	V	S	T	E	-	-	-	-	-	-	Y	N	E	Q	F	11	29	2-1	11	Cole et al., 1997
2	-	TIL	CTL line	Melan-A (**)	S	G	G	G	G	S	-	-	-	-	-	S	Y	N	E	Q	F	12	29	2-1	11	Cole et al., 1997
2	-	TIL	CTL line	Melan-A (**)	S	V	D	S	S	G	S	-	-	-	-	G	L	Y	E	Q	Y	13	29	2-7	11	Cole et al., 1997
3	-	PBL	CTL line	Melan-A (**)	A	S	S	L	I	S	G	-	-	-	-	G	G	G	E	Q	F	13	7	2-1	11	Cole et al., 1997
3	-	PBL	CTL line	Melan-A (**)	A	S	S	P	M	G	G	-	-	-	-	G	T	G	E	L	F	13	7	2-2	11	Cole et al., 1997
3	-	PBL	CTL line	Melan-A (**)	A	S	S	L	L	F	G	-	-	-	-	G	T	D	T	Q	Y	13	7	2-3	11	Cole et al., 1997
3	-	PBL	CTL line	Melan-A (**)	A	S	S	S	R	R	L	-	-	-	-	S	S	Y	E	Q	Y	13	7	2-7	11	Cole et al., 1997
3	-	PBL	CTL line	Melan-A (**)	A	S	S	A	A	G	T	-	-	-	-	G	F	S	E	Q	Y	13	7	2.7	11	Cole et al., 1997
3	-	PBL	CTL line	Melan-A (**)	A	S	S	L	A	G	V	-	-	-	L	A	K	N	I	Q	Y	14	7	2-4	11	Cole et al., 1997
3	-	TIL	CTL line	Melan-A (**)	A	S	S	L	G	Q	-	-	-	-	-	-	G	R	L	F	F	11	5	1-4	11	Cole et al., 1997
LAU181	-	TIL	CD8 sorted	modified Melan-A (*)	X	X	S	L	G	G	Q	-	-	-	-	G	D	Q	P	Q	X	13	27	1-5	12	Dietrich et al., 2001
LAU181	0820992S	TIL	CD8 sorted	modified Melan-A (*)	X	X	S	V	G	G	-	-	-	-	-	V	G	Y	G	Y	X	12	30	1-2	12	Dietrich et al., 2001
LAU181	814S1	TIL	CD8 sorted	modified Melan-A (*)	X	X	T	N	Q	G	-	-	-	-	-	L	G	Q	P	Q	X	12	30	1-5	12	Dietrich et al., 2001
LAU181	82899S26	TIL	CD8 sorted	modified Melan-A (*)	X	X	S	P	R	G	-	-	-	-	-	L	G	Q	P	Q	X	12	30	1-5	12	Dietrich et al., 2001
LAU181	814S2	TIL	CD8 sorted	modified Melan-A (*)	X	X	S	P	V	G	-	-	-	-	-	L	G	Q	P	Q	X	12	30	1-5	12	Dietrich et al., 2001
LAU181	82899S32	TIL	CD8 sorted	modified Melan-A (*)	X	X	G	Q	M	G	-	-	-	-	-	L	G	Q	P	Q	X	12	30	1-5	12	Dietrich et al., 2001
LAU181	814S6	TIL	CD8 sorted	modified Melan-A (*)	X	X	S	P	R	G	-	-	-	-	-	V	G	Q	P	Q	X	12	30	1-5	12	Dietrich et al., 2001
LAU181	E4IC	TIL	CD8 sorted	modified Melan-A (*)	X	X	S	P	R	G	-	-	-	-	-	L	D	Q	P	Q	X	12	30	1-5	12	Dietrich et al., 2001
LAU181	82899S24	TIL	CD8 sorted	modified Melan-A (*)	X	X	G	T	G	V	L	-	-	-	S	G	A	N	V	L	X	14	30	2-6	12	Dietrich et al., 2001
LAU181	814S4	TIL	CD8 sorted	modified Melan-A (*)	X	X	G	T	G	V	L	-	-	-	F	G	A	N	V	L	X	14	30	2-6	12	Dietrich et al., 2001
LAU203	-	TIL	CD8 sorted	modified Melan-A (*)	X	X	S	H	Q	G	-	-	-	-	-	L	G	Y	G	Y	X	12	30	1-2	12	Dietrich et al., 2001
LAU203	HE144	TIL	CD8 sorted	modified Melan-A (*)	X	X	S	L	-	-	-	-	-	-	-	-	G	D	T	Q	X	9	27	2-3	12	Dietrich et al., 2001
LAU203	HE143	TIL	CD8 sorted	modified Melan-A (*)	X	X	S	S	F	E	-	-	-	-	-	Q	G	N	E	Q	X	12	27	2-7	12	Dietrich et al., 2001
LAU203	HE145	TIL	CD8 sorted	modified Melan-A (*)	X	X	S	Y	S	G	-	-	-	-	-	R	A	D	E	Q	X	12	27	2-1	12	Dietrich et al., 2001
LAU203	HE146	TIL	CD8 sorted	modified Melan-A (*)	X	X	S	L	A	P	G	-	-	-	-	G	Q	E	T	Q	X	13	27	2-5	12	Dietrich et al., 2001
LAU203	H6	TIL	CD8 sorted	modified Melan-A (*)	X	X	S	S	G	G	L	-	-	-	-	A	A	D	T	Q	X	13	27	2-3	12	Dietrich et al., 2001
LAU203	HE141	TIL	CD8 sorted	modified Melan-A (*)	X	X	S	E	G	L	L	-	-	-	-	N	T	G	E	L	X	13	27	2-2	12	Dietrich et al., 2001
LAU203	H7	TIL	CD8 sorted	modified Melan-A (*)	X	X	S	P	S	P	Q	-	-	-	G	A	T	D	T	Q	X	14	27	2-3	12	Dietrich et al., 2001
NW28	1995	PBL	T-cell clone	modified Melan-A (*)	A	S	S	L	G	-	-	-	-	-	-	-	I	K	T	Q	Y	10	3	2-5	13	Jager et al., 2002
NW30	1996	PBL	T-cell clone	modified Melan-A (*)	A	S	S	P	R	-	-	-	-	-	-	-	W	D	T	Q	Y	10	5	2-3	13	Jager et al., 2002
NW28	1995	PBL	T-cell clone	modified Melan-A (*)	A	S	S	P	T	-	-	-	-	-	-	-	G	E	T	Q	Y	10	18	2-5	13	Jager et al., 2002
NW29	1995	PBL	T-cell clone	modified Melan-A (*)	A	S	S	P	T	-	-	-	-	-	-	-	G	E	T	Q	Y	10	18	2-5	13	Jager et al., 2002
NW28	1997	PBL	T-cell clone	modified Melan-A (*)	A	T	S	R	G	T	-	-	-	-	-	-	G	E	T	Q	Y	11	24	2-5	13	Jager et al., 2002
NW28	1996	PBL	T-cell clone	Melan-A (*)	A	S	S	A	G	T	-	-	-	-	-	S	T	Y	E	Q	Y	12	9	2-7	13	Jager et al., 2002
NW29	1997	PBL	T-cell clone	Melan-A (*)	A	T	S	D	S	S	L	-	-	-	M	G	Y	N	E	Q	F	14	24	2-1	13	Jager et al., 2002
1	7,51,61	PBL	T-cell clone	modified Melan-A (*)	A	S	S	Y	G	G	-	-	-	-	-	-	G	P	E	A	F	11	6	1-1	14	Mandruzzato et al., 2002
1	44	PBL	T-cell clone	modified Melan-A (*)	A	S	S	F	A	A	-	-	-	-	-	-	N	Y	E	Q	Y	11	27	2-7	14	Mandruzzato et al., 2002
1	50B,55	PBL	T-cell clone	modified Melan-A (*)	A	S	S	F	T	G	-	-	-	-	-	L	G	Q	P	Q	H	12	7	1-5	14	Mandruzzato et al., 2002
1	4,5,9,45,46,55,3	PBL	T-cell clone	modified Melan-A (*)	A	S	S	L	L	P	-	-	-	-	-	S	G	E	T	Q	Y	12	27	2-5	14	Mandruzzato et al., 2002
1	58,64,68	PBL	T-cell clone	modified Melan-A (*)	A	S	S	L	G	P	-	-	-	-	-	S	V	Y	E	Q	Y	12	27	2-7	14	Mandruzzato et al., 2002
1	48.28	PBL	T-cell clone	modified Melan-A (*)	A	S	S	Q	G	V	-	-	-	-	-	L	A	G	E	Q	F	12	4	2-1	14	Mandruzzato et al., 2002
1	36.47	PBL	T-cell clone	modified Melan-A (*)	A	S	S	Y	G	H	F	-	-	-	-	G	S	Y	G	Y	T	13	6	1-2	14	Mandruzzato et al., 2002
1	3,34,35,39	PBL	T-cell clone	modified Melan-A (*)	A	S	S	L	S	T	G	-	-	-	-	F	Q	E	T	Q	Y	13	27	2-5	14	Mandruzzato et al., 2002
1	11.41	PBL	T-cell clone	modified Melan-A (*)	A	S	S	I	T	P	L	-	-	-	-	G	G	D	G	Y	T	13	27	1-2	14	Mandruzzato et al., 2002
1	42,62,63	PBL	T-cell clone	modified Melan-A (*)	A	S	S	Y	G	A	Q	-	-	-	-	G	S	Y	G	Y	T	13	6	1-2	14	Mandruzzato et al., 2002
1	40,50,68	PBL	T-cell clone	modified Melan-A (*)	A	S	S	D	D	R	G	-	-	-	F	D	T	G	E	L	F	14	19	2-2	14	Mandruzzato et al., 2002
1	14,27,39	PBL	T-cell clone	modified Melan-A (*)	A	S	S	S	F	L	M	-	-	-	T	G	L	N	E	Q	F	14	6	2-1	14	Mandruzzato et al., 2002
1	8	PBL	T-cell clone	modified Melan-A (*)	A	S	S	G	L	G	S	-	-	-	G	Q	P	Y	E	Q	Y	14	5	2-7	14	Mandruzzato et al., 2002
1	30.32	PBL	T-cell clone	modified Melan-A (*)	A	S	S	Q	D	E	L	A	-	-	A	S	T	D	T	Q	Y	15	4	2-3	14	Mandruzzato et al., 2002
1	B/17	TIL	T-cell clone	modified Melan-A (*)	A	S	S	V	G	Q	-	-	-	-	-	-	S	Q	P	Q	H	11	27	1-5	14	Mandruzzato et al., 2002
1	A/15	TIL	T-cell clone	modified Melan-A (*)	A	S	S	S	T	G	-	-	-	-	-	V	G	Q	P	Q	H	12	14	1-5	14	Mandruzzato et al., 2002
1	D/b	TIL	T-cell clone	modified Melan-A (*)	A	S	S	M	T	G	-	-	-	-	-	L	G	Q	P	Q	H	12	19	1-5	14	Mandruzzato et al., 2002
1	A/5	TIL	T-cell clone	modified Melan-A (*)	S	A	S	V	P	G	-	-	-	-	-	L	G	Q	P	Q	H	12	20	1-5	14	Mandruzzato et al., 2002
1	B/9	TIL	T-cell clone	modified Melan-A (*)	A	S	S	F	Q	G	-	-	-	-	-	L	G	Q	P	Q	H	12	28	1-5	14	Mandruzzato et al., 2002
1	B/22	TIL	T-cell clone	modified Melan-A (*)	A	S	S	Q	Q	G	-	-	-	-	-	L	G	Q	P	Q	H	12	28	1-5	14	Mandruzzato et al., 2002
1	D/a	TIL	T-cell clone	modified Melan-A (*)	A	S	S	L	Q	G	-	-	-	-	-	L	G	Q	P	Q	H	12	28	1-5	14	Mandruzzato et al., 2002
1	B/a	TIL	T-cell clone	modified Melan-A (*)	A	S	S	I	Q	G	A	-	-	-	-	L	G	Q	P	Q	H	13	2	1-1	14	Mandruzzato et al., 2002
1	B/23	TIL	T-cell clone	modified Melan-A (*)	A	S	S	F	T	G	T	-	-	-	-	F	S	Y	E	Q	Y	13	28	2-7	14	Mandruzzato et al., 2002
1	C/2	TIL	T-cell clone	modified Melan-A (*)	A	S	S	L	D	A	A	-	-	-	S	V	H	Y	E	Q	F	14	11	2-1	14	Mandruzzato et al., 2002
1	D/2	TIL	T-cell clone	modified Melan-A (*)	A	S	S	F	G	E	G	-	-	-	L	V	Y	N	E	Q	F	14	28	2-1	14	Mandruzzato et al., 2002
1	B/7	TIL	T-cell clone	modified Melan-A (*)	A	S	R	D	P	G	G	-	-	-	G	G	Y	E	K	L	F	14	28	1-4	14	Mandruzzato et al., 2002
1	A/18	TIL	T-cell clone	modified Melan-A (*)	A	S	S	Q	E	A	L	G	-	-	G	R	V	D	T	Q	Y	15	4	2-3	14	Mandruzzato et al., 2002
LB373	246/5	PBL	T-cell clone	modified Melan-A (*)	A	S	S	L	V	-	-	-	-	-	-	-	W	D	E	Q	F	10	12	2-1	15	Romero et al., 1997
LB373	246/15	PBL	T-cell clone	modified Melan-A (*)	A	S	S	D	P	Y	-	-	-	-	-	H	S	Y	E	Q	Y	12	6	2-7	15	Romero et al., 1997
LB373	246/15	PBL	T-cell clone	modified Melan-A (*)	A	S	S	Q	G	G	L	-	-	-	-	I	T	I	E	Q	Y	13	25	2-7	15	Romero et al., 1997
M77	M77/80	TIL	T-cell clone	modified Melan-A (*)	A	R	T	S	A	L	-	-	-	-	-	L	A	G	G	E	Q	12	28	2-7	15	Romero et al., 1997
M77	M77/25	TIL	T-cell clone	modified Melan-A (*)	A	S	X	P	G	P	L	-	-	-	-	Y	N	S	P	L	H	13	6	1-6	15	Romero et al., 1997
M77	M77/86	TIL	T-cell clone	modified Melan-A (*)	A	S	S	L	G	Q	P	-	-	-	-	Q	H	F	G	D	G	13	27	1-5	15	Romero et al., 1997
M77	M77/136	TIL	T-cell clone	modified Melan-A (*)	S	A	R	D	G	L	T	-	-	-	-	S	G	N	T	I	Y	13	20	1-3	15	Romero et al., 1997
SK9-AV	6/128	TIL	T-cell clone	modified Melan-A (*)	A	S	S	Q	G	L	A	-	-	-	-	G	A	Y	E	Q	Y	13	4	2-7	15	Romero et al., 1997
SK9-AV	6/128	TIL	T-cell clone	modified Melan-A (*)	A	S	S	L	G	G	I	-	-	-	-	S	G	Q	P	Q	H	13	27	1-5	15	Romero et al., 1997
501	A42	TIL/PBL	T-cell clone	Melan-A/MART-1 (****)	A	S	S	Q	E	G	L	-	-	-	-	A	G	A	S	Q	Y	13	4	2-7	16	Sensi et al., 1995
8959	1A77	TIL/PBL	T-cell clone	Melan-A/MART-1 (****)	S	T	D	G	Q	T	-	-	-	-	-	G	T	G	E	L	F	12	29	2-2	16	Sensi et al., 1995
8959	2A27	TIL/PBL	T-cell clone	Melan-A/MART-1 (****)	A	S	S	L	G	V	-	-	-	-	-	A	T	G	E	L	F	12	27	2-2	16	Sensi et al., 1995
8959	2A13	TIL/PBL	T-cell clone	Melan-A/MART-1 (****)	A	S	S	R	T	V	G	-	-	-	-	G	P	N	E	Q	F	13	27	2-1	16	Sensi et al., 1995
AV	2/9	TIL/PBL	T-cell clone	Melan-A/MART-1 (****)	A	S	S	Q	G	Q	-	-	-	-	-	L	T	D	T	Q	Y	12	4	2-3	16	Sensi et al., 1995
AV	10/196	TIL/PBL	T-cell clone	Melan-A/MART-1 (****)	A	S	S	Q	E	T	D	I	-	-	V	F	N	Q	P	Q	H	15	4	1-5	16	Sensi et al., 1995
AV	11/33	TIL/PBL	T-cell clone	Melan-A/MART-1 (****)	A	S	S	Q	E	E	G	G	-	G	S	W	G	N	T	I	Y	16	4	1-3	16	Sensi et al., 1995
LB39	1/95	TIL/PBL	T-cell clone	Melan-A/MART-1 (****)	A	S	S	L	G	-	-	-	-	-	-	-	-	N	E	Q	F	9	27	2-1	16	Sensi et al., 1995
LAU 444	EM28- +9	PBL	CD8 sorted	modified Melan-A (*)	A	S	S	F	W	N	I	-	-	-	A	G	V	G	E	Q	Y	14	28	2-7	17	Speiser et al., 2006
LAU 444	EM28- -2 / [N1, 2, 3]	PBL / [TIL]	CD8 sorted	modified Melan-A (*)	A	S	S	E	L	G	T	-	-	-	-	A	S	Y	E	Q	Y	13	6	2-7	17	Speiser et al., 2006
LAU 444	EM28+ +16	PBL	CD8 sorted	modified Melan-A (*)	A	S	S	Y	G	G	-	-	-	-	-	-	T	G	E	L	F	11	6	2-2	17	Speiser et al., 2006
LAU 444	EM28+ +3	PBL	CD8 sorted	modified Melan-A (*)	A	S	L	D	G	Q	-	-	-	-	-	G	I	D	E	Q	F	12	6	2-1	17	Speiser et al., 2006
LAU 444	EM28+ +3	PBL	CD8 sorted	modified Melan-A (*)	A	S	S	Y	S	E	T	-	-	-	-	A	N	Y	G	Y	T	13	6	1-2	17	Speiser et al., 2006
LAU 444	EM28+ +3	PBL	CD8 sorted	modified Melan-A (*)	A	S	S	Y	G	G	L	-	-	-	A	Q	P	Q	P	Q	H	14	6	1-5	17	Speiser et al., 2006
LAU 444	EM28+ +30	PBL	CD8 sorted	modified Melan-A (*)	A	S	S	Q	A	G	-	-	-	-	-	L	G	Q	P	Q	H	12	6	1-5	17	Speiser et al., 2006
LAU 444	Naive+16	PBL	CD8 sorted	modified Melan-A (*)	A	S	S	E	T	G	L	-	-	-	-	A	S	Y	E	Q	Y	13	6	2-7	17	Speiser et al., 2006
LAU 444	Naive+9	PBL	CD8 sorted	modified Melan-A (*)	A	S	S	L	G	E	-	-	-	-	-	-	N	Q	P	Q	H	11	6	1-5	17	Speiser et al., 2006
LAU 444	Naive-13	PBL	CD8 sorted	modified Melan-A (*)	A	S	S	P	G	Q	-	-	-	-	-	-	G	F	V	K	F	11	6	2-1	17	Speiser et al., 2006
LAU 444	Naive-2	PBL	CD8 sorted	modified Melan-A (*)	A	S	S	L	A	S	-	-	-	-	-	-	S	Y	E	Q	Y	11	6	2-7	17	Speiser et al., 2006
LAU 444	Naive-2	PBL	CD8 sorted	modified Melan-A (*)	A	S	S	W	A	G	-	-	-	-	-	G	G	Q	P	Q	H	12	6	1-5	17	Speiser et al., 2006
LAU 337	5B3	PBL	T-cell clone	modified Melan-A (*)	A	S	S	I	P	-	-	-	-	-	-	-	G	N	E	Q	F	10	19	2-1	18	Valmori et al., 2002
LAU 337	6C3	PBL	T-cell clone	modified Melan-A (*)	A	S	S	L	D	S	-	-	-	-	-	-	N	Q	P	Q	H	11	5	1-5	18	Valmori et al., 2002
LAU 337	6E4	PBL	T-cell clone	modified Melan-A (*)	A	S	S	F	L	G	-	-	-	-	-	L	G	T	E	A	F	12	28	1-1	18	Valmori et al., 2002
LAU 337	4C8	PBL	T-cell clone	modified Melan-A (*)	A	S	S	P	I	D	G	-	-	-	-	L	N	T	E	A	Y	13	27	2-5	18	Valmori et al., 2002
LAU 337	4E3	PBL	T-cell clone	modified Melan-A (*)	A	S	S	L	G	G	L	-	-	-	-	L	G	S	P	L	Y	13	27	2-5	18	Valmori et al., 2002
LAU 337	1D3	PBL	T-cell clone	modified Melan-A (*)	A	S	S	L	S	G	T	-	-	-	-	T	A	D	E	Q	Y	13	27	2-5	18	Valmori et al., 2002
LAU 337	2E7	PBL	T-cell clone	modified Melan-A (*)	A	S	S	L	S	G	T	-	-	-	G	G	Q	E	T	Q	Y	14	27	2-5	18	Valmori et al., 2002
* Multimers
** Competion assay
*** Production of IL-2 in response to HLA-A*0201 Melan-A-expressing melanoma cell lines
**** CTL specificity against natural Melan-A analyzed by 51Cr release
TRBV sequences of 210 clonotypes from T-cell lines or clones obtained from HLA-A2+ melanoma patients, with CTL activity against Melan-A. Sequences available in nucleotide form were translated into amino acids counterpart and those previously numbered according to different nomenclature were numbered according to the IMGT indications (http://imgt.cines.fr). CDR3 is defined following the IMGT Scien…
