# Supplementary material for: Identification of a public CDR3 motif and a biased utilization of T-cell receptor V beta and J beta chains in HLA-A2/Melan-A-specific T-cell clonotypes of melanoma patients
Source: J Transl Med. 2009 Mar 24;7:21. doi: 10.1186/1479-5876-7-21 (PMC2667493; doi:10.1186/1479-5876-7-21)
Supplement: Additional file 2 — Supplemental table 2. Table of TRB sequences of 113 clonotypes from Melan-A-specific T-cell clones of subjects without melanoma [file 1479-5876-7-21-S2.xls]

## Sheet: Foglio1
Supplemental table 2: TRBV sequences of 113 clonotypes from Melan-A specific T-cell clones of HLA-A2+ subjects without melanoma
Subject ID	Clone ID	Source	Type	Specificity	CDR3.IMGT																	CDR3 length	TR		Reference
		of	of		TRBV											TRBJ							BV	BJ	N.	Authors
		cells	cells								111.1		111.2	112.2	112.1							(aa)
					105	106	107	108	109	110	111					112	113	114	115	116	117
009	12	PBL	T-cell clone	modified Melan-A	A	N	L	G	E	-	-	-	-	-	-	-	G	E	T	Q	Y	10	9	2-5	5	Dietrich et al., 2003
009	5	PBL	T-cell clone	modified Melan-A	A	S	S	F	S	A	-	-	-	-	-	-	A	Y	E	Q	Y	11	5	2-7	5	Dietrich et al., 2003
009	3	PBL	T-cell clone	modified Melan-A	S	S	L	G	P	G	-	-	-	-	-	-	G	D	G	Y	T	11	5	1-2	5	Dietrich et al., 2003
009	13	PBL	T-cell clone	modified Melan-A	V	S	A	L	G	L	-	-	-	-	-	-	G	Q	P	Q	H	11	28	1-5	5	Dietrich et al., 2003
009	7	PBL	T-cell clone	modified Melan-A	A	S	S	L	T	M	-	-	-	-	-	-	G	S	G	Y	T	11	28	1-2	5	Dietrich et al., 2003
009	2	PBL	T-cell clone	modified Melan-A	S	A	R	G	S	-	-	-	-	-	-	-	N	Q	P	Q	H	10	20	1-5	5	Dietrich et al., 2003
009	15	PBL	T-cell clone	modified Melan-A	A	S	S	S	G	S	-	-	-	-	-	-	G	S	P	L	H	11	6	1-6	5	Dietrich et al., 2003
009	1	PBL	T-cell clone	modified Melan-A	A	S	G	Q	G	T	-	-	-	-	-	-	G	Q	P	Q	H	11	6	1-5	5	Dietrich et al., 2003
009	18	PBL	T-cell clone	modified Melan-A	A	S	S	P	A	V	-	-	-	-	-	-	G	W	G	Y	T	11	28	1-2	5	Dietrich et al., 2003
009	17	PBL	T-cell clone	modified Melan-A	A	S	S	L	D	A	-	-	-	-	-	G	A	N	V	L	T	12	5	2-6	5	Dietrich et al., 2003
009	14	PBL	T-cell clone	modified Melan-A	A	S	S	I	G	G	-	-	-	-	-	G	G	Y	E	Q	Y	12	19	2-7	5	Dietrich et al., 2003
009	8	PBL	T-cell clone	modified Melan-A	A	S	S	P	G	G	-	-	-	-	-	V	G	S	P	L	H	12	28	1-6	5	Dietrich et al., 2003
009	11	PBL	T-cell clone	modified Melan-A	A	S	S	P	G	Q	-	-	-	-	-	G	L	Y	E	Q	Y	12	5	2-7	5	Dietrich et al., 2003
009	9	PBL	T-cell clone	modified Melan-A	A	S	S	E	S	T	-	-	-	-	-	G	W	D	T	Q	Y	12	27	2-3	5	Dietrich et al., 2003
009	10	PBL	T-cell clone	modified Melan-A	A	S	R	V	G	G	L	-	-	-	-	N	T	G	E	L	F	13	28	2-2	5	Dietrich et al., 2003
009	6	PBL	T-cell clone	modified Melan-A	A	S	S	L	M	A	L	-	-	-	-	N	A	N	E	Q	Y	13	28	2-7	5	Dietrich et al., 2003
009	4	PBL	T-cell clone	modified Melan-A	A	S	S	L	P	L	S	-	-	-	-	L	D	N	E	Q	F	13	28	2-1	5	Dietrich et al., 2003
009	16	PBL	T-cell clone	modified Melan-A	A	S	S	L	A	I	S	-	-	-	-	G	A	G	E	L	F	13	5	2-2	5	Dietrich et al., 2003
421	2/4A12	PBL	T-cell clone	modified Melan-A	A	S	R	M	I	-	-	-	-	-	-	-	G	Y	E	Q	Y	10	28	2-7	5	Dietrich et al., 2003
421	2/1D5	PBL	T-cell clone	modified Melan-A	A	S	S	R	S	-	-	-	-	-	-	-	P	D	T	Q	Y	10	27	2-3	5	Dietrich et al., 2003
421	2/2A1	PBL	T-cell clone	modified Melan-A	A	S	S	R	S	-	-	-	-	-	-	-	P	D	T	Q	Y	10	3	2-3	5	Dietrich et al., 2003
421	10D4	PBL	T-cell clone	modified Melan-A	A	S	S	Q	E	D	-	-	-	-	-	-	N	R	A	Q	Y	11	4	2-5	5	Dietrich et al., 2003
421	2/7G1	PBL	T-cell clone	modified Melan-A	A	S	K	G	G	E	-	-	-	-	-	G	L	D	T	Q	Y	12	6	2-3	5	Dietrich et al., 2003
421	2/4G9	PBL	T-cell clone	modified Melan-A	S	A	S	P	G	G	-	-	-	-	-	-	P	N	E	Q	F	11	20	2-1	5	Dietrich et al., 2003
421	2/5F1	PBL	T-cell clone	modified Melan-A	A	S	S	P	P	G	-	-	-	-	-	V	N	T	E	A	F	12	27	1-1	5	Dietrich et al., 2003
421	2/2H11	PBL	T-cell clone	modified Melan-A	A	S	S	Q	T	G	-	-	-	-	-	V	G	E	T	Q	Y	12	19	2-5	5	Dietrich et al., 2003
421	2/4D7	PBL	T-cell clone	modified Melan-A	A	S	S	L	L	G	-	-	-	-	-	P	G	Q	P	Q	H	12	28	1-5	5	Dietrich et al., 2003
421	2/3B9	PBL	T-cell clone	modified Melan-A	A	S	S	G	Q	G	-	-	-	-	-	V	G	N	E	Q	F	12	4	2-1	5	Dietrich et al., 2003
421	2/2G11	PBL	T-cell clone	modified Melan-A	A	S	S	P	P	L	-	-	-	-	-	S	N	Y	G	S	H	12	5	nd	5	Dietrich et al., 2003
421	2/6F7	PBL	T-cell clone	modified Melan-A	A	S	S	Y	S	P	-	-	-	-	-	A	N	Y	G	Y	H	12	6	nd	5	Dietrich et al., 2003
421	4B4	PBL	T-cell clone	modified Melan-A	A	S	A	S	A	Q	-	-	-	-	-	L	G	N	T	I	Y	12	20	1-3	5	Dietrich et al., 2003
421	2/3A4	PBL	T-cell clone	modified Melan-A	A	S	S	G	G	S	-	-	-	-	-	T	T	E	T	Q	Y	12	13	2-5	5	Dietrich et al., 2003
421	2/7B12	PBL	T-cell clone	modified Melan-A	A	S	S	D	P	T	-	-	-	-	-	S	P	N	E	Q	F	12	24	2-1	5	Dietrich et al., 2003
421	2/7E8	PBL	T-cell clone	modified Melan-A	A	S	S	L	G	A	G	-	-	-	-	I	V	E	T	Q	Y	13	27	2-5	5	Dietrich et al., 2003
421	2/5H9	PBL	T-cell clone	modified Melan-A	A	S	S	L	L	G	G	-	-	-	-	S	T	D	T	Q	Y	13	27	2-3	5	Dietrich et al., 2003
421	2/5G1	PBL	T-cell clone	modified Melan-A	A	S	S	E	L	A	G	-	-	-	-	G	T	D	T	Q	Y	13	27	2-3	5	Dietrich et al., 2003
421	2/2C12	PBL	T-cell clone	modified Melan-A	A	S	S	Q	G	G	I	-	-	-	-	T	H	N	E	Q	F	13	3	2-1	5	Dietrich et al., 2003
421	2/5B9	PBL	T-cell clone	modified Melan-A	A	S	M	T	S	G	I	-	-	-	-	V	A	D	T	Q	Y	13	6	2-3	5	Dietrich et al., 2003
421	2/5G9	PBL	T-cell clone	modified Melan-A	A	S	S	A	G	L	L	-	-	-	-	G	G	N	T	I	Y	13	9	1-3	5	Dietrich et al., 2003
421	2/6C7	PBL	T-cell clone	modified Melan-A	A	S	S	Q	G	P	L	-	-	-	-	A	G	E	A	Q	F	13	4	2-1	5	Dietrich et al., 2003
421	2/5B6	PBL	T-cell clone	modified Melan-A	A	S	S	V	D	S	G	-	-	-	S	S	Y	N	E	Q	F	14	9	2-1	5	Dietrich et al., 2003
421	2/7C2	PBL	T-cell clone	modified Melan-A	A	S	S	Q	E	G	G	-	-	-	A	F	V	D	T	Q	Y	14	27	2-3	5	Dietrich et al., 2003
421	2/4G7	PBL	T-cell clone	modified Melan-A	A	S	A	L	P	G	P	-	-	-	I	T	G	S	E	A	F	14	20	1-1	5	Dietrich et al., 2003
421	2/1A7	PBL	T-cell clone	modified Melan-A	A	S	S	T	R	D	R	-	-	-	G	Y	E	Q	Y	F	G	14	19	2-7	5	Dietrich et al., 2003
421	1E3	PBL	T-cell clone	modified Melan-A	A	S	S	Q	D	S	W	-	-	-	V	S	G	N	T	I	Y	14	14	1-3	5	Dietrich et al., 2003
421	2/2C3	PBL	T-cell clone	modified Melan-A	A	S	S	Q	E	G	F	G	-	-	V	S	P	Q	P	Q	H	15	4	1-5	5	Dietrich et al., 2003
421	3E3	PBL	T-cell clone	modified Melan-A	A	S	S	Q	E	S	F	G	-	-	L	G	L	Y	E	Q	Y	15	4	2-7	5	Dietrich et al., 2003
T12	C-T8	Thymocytes	T-cell clone	modified Melan-A	A	S	S	L	G	-	-	-	-	-	-	-	-	E	T	Q	Y	9	27	2-5	5	Dietrich et al., 2003
T12	C-T5	Thymocytes	T-cell clone	modified Melan-A	A	S	N	P	P	G	-	-	-	-	-	L	G	S	P	L	H	12	28	1-6	5	Dietrich et al., 2003
T12	C-T1	Thymocytes	T-cell clone	modified Melan-A	A	S	S	A	G	W	A	-	-	-	-	A	Q	E	T	Q	Y	13	27	2-5	5	Dietrich et al., 2003
T12	C-T7	Thymocytes	T-cell clone	modified Melan-A	A	S	S	L	G	G	L	-	-	-	-	V	V	S	E	Q	F	13	6	2-1	5	Dietrich et al., 2003
T12	C-T4	Thymocytes	T-cell clone	modified Melan-A	A	S	S	S	D	S	L	-	-	-	-	I	G	Q	V	G	T	13	9	1-2	5	Dietrich et al., 2003
T12	C-T3	Thymocytes	T-cell clone	modified Melan-A	A	S	S	F	M	P	M	-	-	-	-	G	A	G	E	L	F	13	28	2-2	5	Dietrich et al., 2003
PSA	50	PBL	T-cell clone	modified Melan-A	A	S	S	P	L	-	-	-	-	-	-	-	S	S	V	R	L	10	7	2-1	8	Mantovani et al., 2003
PSA	8	PBL	T-cell clone	modified Melan-A	A	S	S	E	R	-	-	-	-	-	-	-	A	G	E	L	F	10	2	2-2	8	Mantovani et al., 2003
PSA	26	PBL	T-cell clone	modified Melan-A	S	A	R	D	R	E	-	-	-	-	-	-	D	E	K	L	F	11	20	1-4	8	Mantovani et al., 2003
PSA	13	PBL	T-cell clone	modified Melan-A	A	S	S	F	G	G	-	-	-	-	-	-	S	Q	P	Q	H	11	27	1-5	8	Mantovani et al., 2003
PSA	45	PBL	T-cell clone	modified Melan-A	A	S	T	L	G	Q	-	-	-	-	-	-	G	Q	P	Q	H	11	3	1-5	8	Mantovani et al., 2003
PSA	12	PBL	T-cell clone	modified Melan-A	A	S	S	Y	S	T	-	-	-	-	-	-	G	D	G	V	H	11	6	1-6	8	Mantovani et al., 2003
PSA	53	PBL	T-cell clone	modified Melan-A	A	T	S	V	S	A	-	-	-	-	-	N	T	G	E	L	F	12	9	2-2	8	Mantovani et al., 2003
PSA	29	PBL	T-cell clone	modified Melan-A	A	S	S	Q	E	A	-	-	-	-	-	G	G	E	T	Q	Y	12	4	2-5	8	Mantovani et al., 2003
PSA	21	PBL	T-cell clone	modified Melan-A	A	S	S	L	M	A	-	-	-	-	-	S	F	E	T	Q	Y	12	27	2-5	8	Mantovani et al., 2003
PSA	20	PBL	T-cell clone	modified Melan-A	A	S	R	G	L	A	-	-	-	-	-	G	A	G	E	Q	Y	12	3	2-7	8	Mantovani et al., 2003
PSA	41	PBL	T-cell clone	modified Melan-A	A	S	S	Y	L	G	-	-	-	-	-	S	G	N	E	Q	F	12	6	2-1	8	Mantovani et al., 2003
PSA	31	PBL	T-cell clone	modified Melan-A	A	S	S	P	G	L	-	-	-	-	-	A	Y	Y	E	Q	Y	12	3	2-7	8	Mantovani et al., 2003
PSA	48	PBL	T-cell clone	modified Melan-A	A	S	T	P	G	P	-	-	-	-	-	R	D	S	P	L	H	12	2	1-6	8	Mantovani et al., 2003
PSA	59	PBL	T-cell clone	modified Melan-A	A	S	S	L	L	Q	-	-	-	-	-	G	S	D	T	Q	Y	12	27	2-3	8	Mantovani et al., 2003
PSA	54	PBL	T-cell clone	modified Melan-A	A	S	S	R	G	Q	-	-	-	-	-	G	I	D	T	Q	Y	12	7	2-3	8	Mantovani et al., 2003
PSA	14	PBL	T-cell clone	modified Melan-A	A	S	S	P	E	Q	-	-	-	-	-	G	G	Q	P	Q	H	12	4	1-5	8	Mantovani et al., 2003
PSA	43	PBL	T-cell clone	modified Melan-A	A	S	S	Y	D	T	-	-	-	-	-	L	G	T	E	A	F	12	6	1-1	8	Mantovani et al., 2003
PSA	38	PBL	T-cell clone	modified Melan-A	S	A	S	S	G	G	A	-	-	-	-	G	V	D	T	Q	Y	13	20	2-3	8	Mantovani et al., 2003
PSA	27	PBL	T-cell clone	modified Melan-A	A	S	S	V	G	G	G	-	-	-	-	N	T	G	E	L	F	13	6	2-2	8	Mantovani et al., 2003
PSA	34	PBL	T-cell clone	modified Melan-A	A	S	R	L	P	G	L	-	-	-	-	S	L	N	E	Q	Y	13	6	2-7	8	Mantovani et al., 2003
PSA	55	PBL	T-cell clone	modified Melan-A	A	S	S	Q	E	S	L	-	-	-	-	A	G	N	E	Q	F	13	4	2-1	8	Mantovani et al., 2003
PSA	56	PBL	T-cell clone	modified Melan-A	A	S	S	Q	V	G	M	-	-	-	-	T	T	G	E	L	F	13	3	2-2	8	Mantovani et al., 2003
PSA	2	PBL	T-cell clone	modified Melan-A	A	S	S	L	M	T	A	-	-	-	V	Y	N	S	P	L	H	14	12	1-6	8	Mantovani et al., 2003
PSA	28	PBL	T-cell clone	modified Melan-A	S	A	R	D	Q	L	G	-	-	-	L	N	T	G	E	L	F	14	20	2-2	8	Mantovani et al., 2003
PSA	49	PBL	T-cell clone	modified Melan-A	A	S	S	Q	I	Q	G	-	-	-	A	V	A	G	E	L	F	14	4	2-2	8	Mantovani et al., 2003
PSA	60	PBL	T-cell clone	modified Melan-A	A	I	S	E	S	Q	V	G	-	-	V	A	N	T	E	A	F	15	10	1-1	8	Mantovani et al., 2003
PSA	33	PBL	T-cell clone	modified Melan-A	A	S	S	S	A	G	G	P	-	-	H	L	R	D	E	Q	F	15	13	2-1	8	Mantovani et al., 2003
PSA	6	PBL	T-cell clone	modified Melan-A	A	S	S	P	Q	R	T	S	-	-	G	R	A	D	E	Q	F	15	11	2-1	8	Mantovani et al., 2003
PSA	36	PBL	T-cell clone	modified Melan-A	A	S	S	L	S	G	V	T	-	G	V	A	S	Y	G	Y	T	16	27	1-2	8	Mantovani et al., 2003
PSA	4.1,4.7,4.8,4.12,4.33	PBL	T-cell clone	modified Melan-A	A	T	S	R	A	P	G	L			A	V	T	D	T	Q	T	15	15	2-3	8	Mantovani et al., 2003
PSA	4.9, 4.16	PBL	T-cell clone	modified Melan-A	A	S	S	F	A	A	L				P	G	E	T	E	A	F	14	5	1-1	8	Mantovani et al., 2003
PSA	4.27	PBL	T-cell clone	modified Melan-A	A	S	S	Q	A	H	G				L	F	S	Y	E	Q	Y	14	3	2-7	8	Mantovani et al., 2003
001	1	PBL	T-cell clone	modified Melan-A	S	A	A	E	G								L	G	G	Y	T	10	20	1-2	19	Pittet et al., 2006
001	2	PBL	T-cell clone	modified Melan-A	S	V	E	V	D	S						S	G	N	T	I	Y	12	29	1-3	19	Pittet et al., 2006
001	4	PBL	T-cell clone	modified Melan-A	A	S	S	S	I	P							S	E	T	Q	Y	11	27	2-5	19	Pittet et al., 2006
001	5	PBL	T-cell clone	modified Melan-A	S	A	S	P	T	G						L	G	Q	P	Q	H	12	20	1-5	19	Pittet et al., 2006
001	6	PBL	T-cell clone	modified Melan-A	A	S	R	P	Q	G						I	G	N	E	Q	F	12	28	2-1	19	Pittet et al., 2006
002	2	PBL	T-cell clone	modified Melan-A	A	S	S	P	A	L	G					S	A	Q	P	Q	H	13	27	1-5	19	Pittet et al., 2006
002	4	PBL	T-cell clone	modified Melan-A	A	S	S	P	G	T							G	S	P	L	H	11	19	1-6	19	Pittet et al., 2006
010	1	PBL	T-cell clone	modified Melan-A	A	S	S	L	G	Q						A	T	G	E	L	F	12	13	2-2	19	Pittet et al., 2006
010	2	PBL	T-cell clone	modified Melan-A	A	S	S	H	P	G	Q				G	G	D	Y	G	Y	T	14	3	1-2	19	Pittet et al., 2006
010	3	PBL	T-cell clone	modified Melan-A	A	S	S	Q	E	P	G				L	G	A	G	E	L	F	14	14	2-2	19	Pittet et al., 2006
010	4	PBL	T-cell clone	modified Melan-A	S	S	V	S	L								T	Y	G	Y	T	10	2	1-2	19	Pittet et al., 2006
010	6	PBL	T-cell clone	modified Melan-A	A	S	S	Y	I	E	L				S	S	T	D	T	Q	Y	14	6	2-3	19	Pittet et al., 2006
010	8	PBL	T-cell clone	modified Melan-A	A	S	S	L	G	L						A	G	D	E	Q	Y	12	9	2-3	19	Pittet et al., 2006
010	9	PBL	T-cell clone	modified Melan-A	A	S	S	I	A	A	L					A	G	G	S	Q	Y	13	19	2-5	19	Pittet et al., 2006
010	10	PBL	T-cell clone	modified Melan-A	A	S	S	L	G	Q							G	N	E	Q	Y	11	15	2-7	19	Pittet et al., 2006
010	11	PBL	T-cell clone	modified Melan-A	A	S	G	L	A	Y						M	N	T	E	A	F	12	12	1-1	19	Pittet et al., 2006
010	12	PBL	T-cell clone	modified Melan-A	A	S	S	Q	R	D						L	N	N	E	Q	F	12	4	2-1	19	Pittet et al., 2006
010	13	PBL	T-cell clone	modified Melan-A	A	S	S	G	G	G							G	Q	P	G	H	11	27	1-5	19	Pittet et al., 2006
010	14	PBL	T-cell clone	modified Melan-A	A	S	S	Q	V	L	Q					G	S	G	E	L	F	13	4	2-2	19	Pittet et al., 2006
010	15	PBL	T-cell clone	modified Melan-A	A	S	S	F	T									D	T	Q	Y	9	6	2-3	19	Pittet et al., 2006
010	16	PBL	T-cell clone	modified Melan-A	A	S	K	R	S								S	Y	E	Q	Y	10	3	2-7	19	Pittet et al., 2006
010	17	PBL	T-cell clone	modified Melan-A	A	S	S	L	G	P	N					S	G	N	T	I	Y	13	4	1-3	19	Pittet et al., 2006
010	19	PBL	T-cell clone	modified Melan-A	A	T	G	G	V	N							T	G	E	L	F	11	4	2-2	19	Pittet et al., 2006
010	20	PBL	T-cell clone	modified Melan-A	A	S	S	L	L	P	T	P		T	G	R	T	D	T	Q	Y	16	27	2-3	19	Pittet et al., 2006
010	21	PBL	T-cell clone	modified Melan-A	S	V	E	V	A	S						G	T	G	E	L	F	12	29	2-2	19	Pittet et al., 2006
010	22	PBL	T-cell clone	modified Melan-A	A	S	S	Y	S	S	S					G	G	S	E	Q	F	13	6	2-1	19	Pittet et al., 2006
010	23	PBL	T-cell clone	modified Melan-A	A	S	S	I	M	N							T	G	E	L	F	11	19	2-2	19	Pittet et al., 2006
010	24	PBL	T-cell clone	modified Melan-A	A	S	S	L	S	W	G				G	Y	T	G	E	L	F	14	27	2-2	19	Pittet et al., 2006
TRBV sequences of 113 clonotypes from T-cell clones of HLA-A2+ subjects, with CTL activity against Melan-A. Sequences were numbered according to the IMGT indications (http://imgt.cines.fr). CDR3 is defined following the IMGT Scientific chart rules. Details on the source of T cells, as well as the experimental procedures used to obtain T-cell lines and clones, to analyze CTL activity, and the meth…
