# Supplementary material for: Identification of a public CDR3 motif and a biased utilization of T-cell receptor V beta and J beta chains in HLA-A2/Melan-A-specific T-cell clonotypes of melanoma patients
Source: J Transl Med. 2009 Mar 24;7:21. doi: 10.1186/1479-5876-7-21 (PMC2667493; doi:10.1186/1479-5876-7-21)
Supplement: Additional file 3 — Supplemental table 3. Table of TRB sequences of 199 clonotypes from T-cell lines or clones obtained from melanoma patients with variable Ag-specificity and no known Melan-A restriction. [file 1479-5876-7-21-S3.xls]

## Sheet: Foglio1
Supplemental Table 3: The TRBV sequences of 199 clonotypes from T-cell lines or clones obtained from melanoma patients with variable Ags specificity and no known Melan-A restriction
Patient ID	Clone ID	Source	Type	Specificity	IMGT-CDR3																	CDR3 length	TR		Reference
		of	of		TRBV											TRBJ							BV	BJ	N.	Authors
		cells	cells								111.1		111.2	112.2	112.1							(aa)
					105	106	107	108	109	110	111					112	113	114	115	116	117
-a	-	PBL	-		A	S	S	F	Q	G	-	-	-	-	-	-	Y	T	E	A	F	11	28	1-1	22	Berger et al., 2004
-	-	PBL	-		A	S	S	E	D	Q	G	-	-	-	-	F	N	E	K	L	F	13	10	1-4	22	Berger et al., 2004
-	-	PBL	-		A	S	S	L	S	P	V	-	-	-	-	D	L	Y	G	Y	T	13	28	1-2	22	Berger et al., 2004
-	-	TIL/PBL	-		S	A	R	E	L	G	G	-	-	-	S	Q	E	T	Q	Y	F	14	20	2-5	22	Berger et al., 2004
1	-	PBL/TIL/DTH	-		A	S	S	L	S	P	V	A	-	-	G	S	T	D	T	Q	Y	15	27	2-3	23	Carsana et al., 2002
FON	L18	TIL	CTL T-cell clone	Autol Melanomab	A	S	S	S	G	Q	-	-	-	-	-	-	G	L	N	Q	Y	11	7	2-4	24	Dufour et al., 1997
FON	LTP14	TIL	CTL T-cell clone	Autol Melanoma	A	S	S	Q	G	T	S	-	-	-	-	Q	F	N	E	Q	F	13	4	2-1	24	Dufour et al., 1997
MZ2	82/1 e 82/82	PBL	CTL T-cell clone	BAGE	A	S	S	Y	S	T	-	-	-	-	-	-	G	D	E	Q	Y	11	6	2-7	25	Farina et al., 1996
MZ2	26/331 e 82/35	PBL	CTL T-cell clone	MAGE-1	A	S	R	L	W	F	-	-	-	-	-	W	A	L	E	A	F	12	5	1-1	25	Farina et al., 1996
MZ2	25/244	PBL	CTL T-cell clone	BAGE	A	S	S	L	G	A	-	-	-	-	-	Q	N	N	E	Q	F	12	12	2-1	25	Farina et al., 1996
MZ2	81/12	PBL	CTL T-cell clone	MAGE-1	A	S	S	L	A	G	Q	-	-	-	-	G	Y	N	E	Q	F	13	5	2-1	25	Farina et al., 1996
-	-	TIL	-		A	S	S	I	Q	S	-	-	-	-	-	G	G	Y	E	Q	Y	12	19	2-7	26	Ferradini et al., 1993
-	-	TIL	-		A	S	S	L	L	Q	G	-	-	-	-	P	N	Y	G	Y	T	13	19	1-2	26	Ferradini et al., 1993
-	-	TIL	-		A	S	S	Q	G	V	R	K	-	-	A	K	N	I	Q	Y	F	15	14	2-4	26	Ferradini et al., 1993
-	-	TIL/Peritumoral skin	-		S	V	E	Q	T	S	-	-	-	-	-	V	V	V	E	Q	F	12	29	2-1	26	Ferradini et al., 1993
-	-	TIL/Peritumoral skin	-		S	V	E	E	N	G	R	-	-	-	-	E	Y	N	E	Q	F	13	29	2-1	26	Ferradini et al., 1993
-	-	TIL/Peritumoral skin	-		A	S	S	L	R	D	S	-	-	-	-	W	N	Y	E	Q	F	13	14	2-1	26	Ferradini et al., 1993
-	-	Peritumoral skin	-		S	S	R	T	G	-	-	-	-	-	-	-	N	T	E	A	F	10	29	1-1	26	Ferradini et al., 1993
-	5G	TIL/Tissue	T-cell clone	Autol Melanoma	A	S	S	W	G	G	-	-	-	-	-	-	D	T	E	A	F	11	6	1-1	27	Mackensen et al., 1993
-	-	TIL/Tissue	T-cell clone	Autol Melanoma	A	S	S	Y	S	-	-	-	-	-	-	-	-	Y	E	Q	Y	9	6	2-7	27	Mackensen et al., 1993
-	-	TIL/Tissue	T-cell clone	Autol Melanoma	A	S	S	E	R	R	-	-	-	-	-	-	N	T	E	A	F	11	6	1-1	27	Mackensen et al., 1993
-	-	TIL/Tissue	T-cell clone	Autol Melanoma	A	S	S	N	P	L	-	-	-	-	-	-	R	T	E	A	F	11	6	1-1	27	Mackensen et al., 1993
-	-	TIL/Tissue	T-cell clone	Autol Melanoma	A	S	S	Y	R	I	-	-	-	-	-	-	T	Y	E	Q	Y	11	6	2-7	27	Mackensen et al., 1993
-	-	TIL/Tissue	T-cell clone	Autol Melanoma	A	S	S	R	L	A	-	-	-	-	-	V	G	N	E	Q	F	12	6	2-1	27	Mackensen et al., 1993
-	-	TIL/Tissue	T-cell clone	Autol Melanoma	A	S	S	L	D	R	-	-	-	-	-	G	G	T	E	A	F	12	6	1-1	27	Mackensen et al., 1993
-	-	TIL/Tissue	T-cell clone	Autol Melanoma	A	S	S	Y	G	R	D	-	-	-	-	G	D	Y	E	Q	Y	13	6	2-7	27	Mackensen et al., 1993
-	-	TIL/Tissue	T-cell clone	Autol Melanoma	A	S	S	F	R	S	A	-	-	-	P	P	N	T	E	A	F	14	6	1-1	27	Mackensen et al., 1993
20063	-	TIL in metastasis	-	-	X	X	S	P	Q	T	-	-	-	-	-	-	N	Y	E	Q	Y	11	4	2-7	28	Manne et al., 2002
20063	-	TIL in metastasis	-	-	X	X	S	P	G	Q	G	-	-	-	-	E	G	Y	E	Q	Y	13	4	2-7	28	Manne et al., 2002
20063	-	TIL in metastasis	-	-	X	X	S	Q	M	E	G	-	-	-	-	A	N	T	E	A	F	13	4	1-1	28	Manne et al., 2002
20063	-	TIL in metastasis	-	-	X	X	S	Q	S	A	G	-	-	-	-	G	P	R	E	L	F	13	4	2-2	28	Manne et al., 2002
20063	-	TIL in metastasis	-	-	X	X	S	P	Y	A	G	-	-	-	-	A	R	T	E	A	F	13	4	1-1	28	Manne et al., 2002
20063	-	TIL in metastasis	-	-	X	X	S	P	L	A	G	-	-	-	-	S	Y	N	E	Q	F	13	4	2-1	28	Manne et al., 2002
20063	-	TIL in metastasis	-	-	X	X	S	Q	D	S	R	G	-	-	A	S	Y	N	E	Q	F	15	4	2-1	28	Manne et al., 2002
20113	-	TIL in metastasis	-	-	X	X	S	D	D	W	-	-	-	-	-	T	A	N	E	Q	F	12	10	2-1	28	Manne et al., 2002
20249	-	TIL in metastasis	-	-	X	X	S	H	G	R	G	-	-	-	-	Y	E	D	G	Y	T	13	4	1-2	28	Manne et al., 2002
20249	-	TIL in metastasis	-	-	X	X	S	Q	D	Q	G	-	-	-	-	M	N	T	E	A	F	13	4	1-1	28	Manne et al., 2002
20249	-	TIL in metastasis	-	-	X	X	S	Q	D	S	S	-	-	-	-	G	A	N	V	L	T	13	4	2-6	28	Manne et al., 2002
20249	-	TIL in metastasis	-	-	X	X	S	E	D	S	S	-	-	-	-	G	A	N	V	L	T	13	4	2-6	28	Manne et al., 2002
20254	-	TIL in metastasis	-	-	X	X	S	F	G	G	G	D	-	L	S	S	Y	N	E	Q	F	16	13	2-1	28	Manne et al., 2002
20254	-	TIL in metastasis	-	-	X	X	S	L	G	G	G	D	-	R	S	S	Y	N	E	Q	F	16	13	2-1	28	Manne et al., 2002
20360	-	TIL in metastasis	-	-	X	X	G	F	-	-	-	-	-	-	-	-	-	Y	G	Y	T	8	10	1-2	28	Manne et al., 2002
20360	-	TIL in metastasis	-	-	X	X	S	S	Q	E	-	-	-	-	-	-	N	Q	P	Q	H	11	10	1-5	28	Manne et al., 2002
20360	-	TIL in metastasis	-	-	X	X	R	T	S	G	-	-	-	-	-	G	S	D	T	Q	Y	12	10	2-3	28	Manne et al., 2002
20360	-	TIL in metastasis	-	-	X	X	S	D	P	K	-	-	-	-	-	D	S	Y	E	Q	Y	12	10	2-7	28	Manne et al., 2002
20360	-	TIL in metastasis	-	-	X	X	R	T	S	G	-	-	-	-	-	S	T	D	T	Q	Y	12	10	2-3	28	Manne et al., 2002
20360	-	TIL in metastasis	-	-	X	X	S	G	A	A	G	G	-	T	R	W	S	K	A	L	H	16	10	1-6	28	Manne et al., 2002
20297-ABD	-	TIL in metastasis	-	-	X	X	D	G	E	G	-	-	-	-	-	F	N	T	E	A	F	12	29	1-1	28	Manne et al., 2002
20297-ABD	-	TIL in metastasis	-	-	X	X	D	R	E	L	-	-	-	-	-	M	N	T	E	A	F	12	29	1-1	28	Manne et al., 2002
20297-ING	-	TIL in metastasis	-	-	X	X	D	T	G	-	-	-	-	-	-	-	L	M	G	Y	T	10	29	1-2	28	Manne et al., 2002
20297-ING	-	TIL in metastasis	-	-	X	X	E	A	S	G	-	-	-	-	-	G	T	D	T	Q	Y	12	29	2-3	28	Manne et al., 2002
20297-ING	-	TIL in metastasis	-	-	X	X	G	I	G	G	-	-	-	-	-	P	Y	N	E	Q	F	12	29	2-1	28	Manne et al., 2002
620	-	TIL	T-cell culture	Melan-A, gp100	A	S	S	L	A	-	-	-	-	-	-	-	G	G	E	Q	Y	10	13	2-7	29	McKee et al., 2000
620	-	TIL	T-cell culture	Melan-A, gp100	A	S	R	Y	S	-	-	-	-	-	-	-	V	R	R	Y	T	10	13	2-1	29	McKee et al., 2000
620	-	TIL	T-cell culture	Melan-A, gp100	S	A	S	E	P	G	L	-	-	-	-	A	E	N	I	Q	Y	13	20	2-4	29	McKee et al., 2000
620	-	TIL	T-cell culture	Melan-A, gp100	S	A	P	P	G	P	L	-	-	-	-	G	G	G	E	Q	F	13	20	2-1	29	McKee et al., 2000
620	-	TIL	T-cell culture	Melan-A, gp100	A	S	S	W	A	G	R	-	-	-	-	D	D	V	I	Q	T	13	19	2-4	29	McKee et al., 2000
620	-	TIL	T-cell culture	Melan-A, gp100	A	S	S	F	A	G	Q	-	-	-	E	S	T	D	T	Q	Y	14	13	2-3	29	McKee et al., 2000
1	-	PBL	-	-	X	X	S	P	T	V	-	-	-	-	-	-	A	G	E	Q	F	11	27	2-1	30	Pisarra et al., 1999
1	-	PBL	-	-	X	X	S	L	S	T	-	-	-	-	-	-	G	T	S	Q	F	11	27	2-1	30	Pisarra et al., 1999
1	-	PBL	-	-	X	X	S	E	T	L	-	-	-	-	-	-	T	Y	G	Y	T	11	27	1-2	30	Pisarra et al., 1999
1	-	PBL	-	-	X	X	S	L	S	P	-	-	-	-	-	Q	A	S	G	Y	T	12	27	1-2	30	Pisarra et al., 1999
1	-	PBL	-	-	X	X	S	S	G	T	-	-	-	-	-	V	N	E	K	L	F	12	27	1-4	30	Pisarra et al., 1999
1	-	PBL	-	-	X	X	S	P	L	A	G	-	-	-	G	I	S	Y	E	Q	Y	14	27	2-7	30	Pisarra et al., 1999
1	-	PBL	-	-	X	X	S	L	E	G	S	-	-	-	G	T	M	G	E	Q	Y	14	27	2-7	30	Pisarra et al., 1999
1	-	PBL	-	-	X	X	S	L	S	G	S	-	-	-	S	Y	N	S	P	L	H	14	27	1-6	30	Pisarra et al., 1999
1	-	PBL	-	-	X	X	S	P	Q	G	Q	D	-	-	V	Q	M	Q	P	Q	H	15	27	1-5	30	Pisarra et al., 1999
1	-	TIL	-	-	X	X	S	L	G	Y	S	-	-	-	-	G	T	G	E	L	F	13	27	2-2	30	Pisarra et al., 1999
1	-	TIL	-	-	X	X	S	L	R	G	A	-	-	-	H	S	N	Y	G	Y	T	14	27	1-2	30	Pisarra et al., 1999
1	-	TIL	-	-	X	X	S	V	S	L	F	-	-	-	G	N	T	D	T	Q	Y	14	27	2-3	30	Pisarra et al., 1999
2	-	PBL	-	-	X	X	S	N	L	-	-	-	-	-	-	-	N	S	P	L	H	10	27	1-6	30	Pisarra et al., 1999
2	-	PBL	-	-	X	X	S	S	L	G	-	-	-	-	-	R	G	Y	E	Q	Y	12	27	2-7	30	Pisarra et al., 1999
2	-	PBL	-	-	X	X	S	P	R	D	R	-	-	-	-	L	N	Q	P	Q	H	13	27	1-5	30	Pisarra et al., 1999
2	-	PBL	-	-	X	X	S	P	E	W	T	-	-	-	S	G	A	N	E	Q	F	14	27	2-1	30	Pisarra et al., 1999
2	-	TIL	-	-	X	X	R	Q	R	A	-	-	-	-	-	-	G	E	T	Q	Y	11	27	2-5	30	Pisarra et al., 1999
2	-	TIL	-	-	X	X	S	S	W	G	-	-	-	-	-	R	E	G	E	Q	Y	12	27	2-7	30	Pisarra et al., 1999
2	-	TIL	-	-	X	X	S	L	S	G	L	L	-	A	G	R	G	E	T	Q	Y	16	27	2-5	30	Pisarra et al., 1999
2	-	TIL/PBL	-	-	X	X	V	R	D	M	-	-	-	-	-	-	E	E	T	Q	Y	11	29	2-5	30	Pisarra et al., 1999
2	-	TIL/PBL	-	-	X	X	S	V	V	T	-	-	-	-	-	-	N	Y	G	Y	T	11	9	1-2	30	Pisarra et al., 1999
2	-	TIL/PBL	-	-	X	X	R	D	S	Q	-	-	-	-	-	-	T	Y	G	Y	T	11	20	1-2	30	Pisarra et al., 1999
2	-	TIL/PBL	-	-	X	X	S	R	D	S	-	-	-	-	-	-	T	D	T	Q	Y	11	9	2-3	30	Pisarra et al., 1999
2	-	TIL/PBL	-	-	X	X	D	R	T	G	-	-	-	-	-	-	Y	Y	E	Q	Y	11	29	2-7	30	Pisarra et al., 1999
2	-	TIL/PBL	-	-	X	X	S	D	P	G	-	-	-	-	-	V	G	T	E	A	F	12	20	1-1	30	Pisarra et al., 1999
2	-	TIL/PBL	-	-	X	X	R	D	H	E	-	-	-	-	-	G	V	Y	D	Q	Y	12	20	2-7	30	Pisarra et al., 1999
2	-	TIL/PBL	-	-	X	X	S	A	S	K	G	-	-	-	-	E	N	Q	P	Q	H	13	9	1-5	30	Pisarra et al., 1999
2	-	TIL/PBL	-	-	X	X	S	A	L	A	G	-	-	-	-	T	T	D	T	Q	Y	13	9	2-3	30	Pisarra et al., 1999
2	-	TIL/PBL	-	-	X	X	R	P	W	D	R	-	-	-	-	G	N	T	E	A	F	13	20	1-1	30	Pisarra et al., 1999
2	-	TIL/PBL	-	-	X	X	S	V	G	A	G	-	-	-	G	R	D	N	E	Q	F	14	9	2-1	30	Pisarra et al., 1999
2	-	TIL/PBL	-	-	X	X	H	A	L	S	G	-	-	-	G	P	Q	E	T	Q	Y	14	20	2-5	30	Pisarra et al., 1999
2	-	TIL/PBL	-	-	X	X	V	P	M	L	G	-	-	-	R	P	Y	G	M	Q	Y	14	29	2-7	30	Pisarra et al., 1999
2	-	TIL/PBL	-	-	X	X	S	L	G	G	Q	V	-	-	Q	F	Y	N	E	Q	F	15	9	2-1	30	Pisarra et al., 1999
5	-	PBL	-	-	X	X	S	F	T	S	-	-	-	-	-	-	S	G	E	Q	Y	11	27	2-7	30	Pisarra et al., 1999
5	-	PBL	-	-	X	X	S	P	R	T	G	-	-	-	-	T	G	T	E	A	F	13	27	1-1	30	Pisarra et al., 1999
5	-	PBL	-	-	X	X	S	P	V	A	G	-	-	-	-	R	P	H	E	Q	F	13	27	2-1	30	Pisarra et al., 1999
5	-	PBL	-	-	X	X	S	P	V	A	G	-	-	-	-	M	P	H	E	Q	F	13	27	2-1	30	Pisarra et al., 1999
5	-	TIL	-	-	X	X	S	L	S	G	T	-	-	-	-	G	V	N	E	Q	F	13	27	2-1	30	Pisarra et al., 1999
5	-	TIL/PBL	-	-	X	X	E	P	S	-	-	-	-	-	-	-	-	Q	P	Q	H	9	28	1-5	30	Pisarra et al., 1999
5	-	TIL/PBL	-	-	X	X	S	L	T	R	L	-	-	-	F	G	L	Y	G	Y	T	14	7	1-2	30	Pisarra et al., 1999
5	-	TIL/PBL	-	-	X	X	S	L	G	G	F	T	-	-	S	G	A	N	V	L	T	15	7	2-6	30	Pisarra et al., 1999
5	-	normal skin	-	-	X	X	S	S	P	G	E	T		D	V	P	L	M	P	Q	H	16	27	1-5	30	Pisarra et al., 1999
5	-	normal skin	-	-	X	X	S	N	L								N	S	P	L	H	10	27	1-6	30	Pisarra et al., 1999
5	-	normal skin	-	-	X	X	R	Q	T	G							G	N	E	Q	F	11	27	2-1	30	Pisarra et al., 1999
6	-	PBL	-	-	X	X	G	G	Y	G	-	-	-	-	-	-	S	T	E	Q	Y	11	27	2-7	30	Pisarra et al., 1999
6	-	PBL	-	-	X	X	P	L	H	G	-	-	-	-	-	E	P	Y	E	Q	Y	12	27	2-7	30	Pisarra et al., 1999
6	-	PBL	-	-	X	X	S	L	G	G	G	-	-	-	-	L	V	N	E	Q	F	13	27	2-1	30	Pisarra et al., 1999
6	-	PBL	-	-	X	X	S	S	S	R	L	-	-	-	-	V	G	Q	P	Q	H	13	27	1-5	30	Pisarra et al., 1999
6	-	TIL	-	-	X	X	S	R	T	V	-	-	-	-	-	-	N	T	E	A	F	11	27	1-1	30	Pisarra et al., 1999
6	-	TIL	-	-	X	X	S	A	D	R	D	-	-	-	-	S	R	R	E	Q	Y	13	27	2-7	30	Pisarra et al., 1999
6	-	TIL	-	-	X	X	S	L	T	G	T	-	-	-	-	A	N	T	E	A	F	13	27	1-1	30	Pisarra et al., 1999
6	-	TIL	-	-	X	X	R	P	G	T	N	-	-	-	S	P	T	G	E	L	F	14	27	2-2	30	Pisarra et al., 1999
2	2.8.9	PBL	CD8 sorted	-	A	S	S	Q	A	-	-	-	-	-	-	-	-	D	E	Q	F	9	2	2-1	31	Protheroe et al., 2000
2	2.8.8	PBL	CD8 sorted	-	A	S	S	T	G	-	-	-	-	-	-	-	-	L	E	Q	Y	9	2	2-7	31	Protheroe et al., 2000
2	2.8.4	PBL	CD8 sorted	-	A	S	S	L	K	-	-	-	-	-	-	-	N	S	P	L	H	10	2	1-6	31	Protheroe et al., 2000
2	2.8.2	PBL	CD8 sorted	-	A	S	S	D	G	G	-	-	-	-	-	-	I	H	E	Q	F	11	2	2-1	31	Protheroe et al., 2000
2	2.8.1	PBL	CD8 sorted	-	A	S	S	D	G	G	-	-	-	-	-	-	I	S	G	Y	T	11	2	1-2	31	Protheroe et al., 2000
2	2.8.3	PBL	CD8 sorted	-	A	S	S	D	G	G	-	-	-	-	-	-	I	G	K	Q	Y	11	2	2-7	31	Protheroe et al., 2000
2	2.8,7	PBL	CD8 sorted	-	A	S	S	E	Y	L	-	-	-	-	-	-	N	T	E	A	F	11	2	1-1	31	Protheroe et al., 2000
2	2.8.10	PBL	CD8 sorted	-	A	S	S	E	D	N	-	-	-	-	-	-	P	I	E	Q	Y	11	2	2-7	31	Protheroe et al., 2000
2	2.8.6	PBL	CD8 sorted	-	A	S	G	D	G	G	-	-	-	-	-	-	V	R	E	Q	F	11	2	2-1	31	Protheroe et al., 2000
2	2.8.5	PBL	CD8 sorted	-	A	S	R	S	V	R	-	-	-	-	-	G	N	T	E	A	F	12	2	1-1	31	Protheroe et al., 2000
2	2.8.11	PBL	CD8 sorted	-	A	S	S	D	R	A	G	-	-	-	-	D	Y	N	E	Q	F	13	2	2-1	31	Protheroe et al., 2000
BON	-	TIL	-	-	A	S	S	L	S	S	G	-	-	-	-	T	G	D	T	Q	Y	13	28	2-3	32	Puisieux et al., 1994
BON	-	TIL	-	-	A	T	X	X	X	X						X	X	G	E	L	F	12	24	2-2	32	Puisieux et al., 1994
MAR	-	TIL	-	-	A	S	X	X	V									Y	E	Q	Y	9	2	2-7	32	Puisieux et al., 1994
MZ2	258/8	PBL	T-cell clone	MAGE-1	S	V	L	A	G	G	-	-	-	-	-	-	G	Y	E	Q	F	11	20	2-1	33	Romero et al., 1995
MZ2	253/47	PBL	T-cell clone	MAGE-1	A	S	Q	D	L	F	-	-	-	-	-	R	N	T	E	A	F	12	9	1-1	33	Romero et al., 1995
MZ2	82/30	PBL	T-cell clone	MAGE-1	A	S	N	I	A	G	-	-	-	-	-	G	S	Y	T	Q	Y	12	10	2-3	33	Romero et al., 1995
9742	A81	PBL	T-cell clone	Autol Melanoma	A	S	S	T	G	-	-	-	-	-	-	-	Q	G	W	G	S	10	27	1-2	34	Sensi et al., 1993
9742	A96	PBL	T-cell clone	Autol Melanoma	A	S	S	Y	S	A	A	-	-	-	-	S	G	H	G	Y	T	13	6	1-2	34	Sensi et al., 1993
9742	119	PBL-PHA	T-cell culture	Autol Melanoma	A	S	R	S	S	-	-	-	-	-	-	-	R	E	E	Q	F	10	2	2-1	34	Sensi et al., 1993
9742	A25	TIL	T-cell clone	Autol Melanoma	S	A	K	S	R	-	-	-	-	-	-	-	V	Y	G	Y	T	10	20	1-2	34	Sensi et al., 1993
9742	A147, A21, A50, A62, A70, A93	TIL/PBL	T-cell clone	Autol Melanoma	S	A	F	D	-	-	-	-	-	-	-	-	-	G	E	A	F	8	20	1-1	34	Sensi et al., 1993
JB	-	TIL in metastasis	-	Autol Melanoma	X	X	S	L	T	-	-	-	-	-	-	-	-	Q	P	Q	H	9	27	1-5	35	Sensi et al., 1997
JB	-	TIL in metastasis	-	Autol Melanoma	X	X	S	F	P	-	-	-	-	-	-	-	G	R	G	Y	T	10	27	1-2	35	Sensi et al., 1997
JB	-	TIL in metastasis	-	Autol Melanoma	X	X	S	N	L	-	-	-	-	-	-	-	N	S	P	L	H	10	27	1-6	35	Sensi et al., 1997
JB	-	TIL in metastasis	-	Autol Melanoma	X	X	S	W	G	-	-	-	-	-	-	-	R	G	E	Q	Y	10	27	2-7	35	Sensi et al., 1997
JB	-	TIL in metastasis	-	Autol Melanoma	X	X	S	Y	P	Q	-	-	-	-	-	-	A	S	G	Y	T	11	27	1-2	35	Sensi et al., 1997
JB	-	TIL in metastasis	-	Autol Melanoma	X	X	R	Q	T	G	-	-	-	-	-	-	G	N	E	Q	F	11	27	2-1	35	Sensi et al., 1997
JB	-	TIL in metastasis	-	Autol Melanoma	X	X	S	F	A	N	-	-	-	-	-	-	G	Y	G	Y	T	11	27	1-2	35	Sensi et al., 1997
JB	-	TIL in metastasis	-	Autol Melanoma	X	X	S	F	G	G	-	-	-	-	-	-	L	N	E	Q	F	11	27	2-1	35	Sensi et al., 1997
JB	-	TIL in metastasis	-	Autol Melanoma	X	X	S	I	L	R	-	-	-	-	-	-	N	T	E	A	F	11	27	1-1	35	Sensi et al., 1997
JB	-	TIL in metastasis	-	Autol Melanoma	X	X	S	L	G	G	-	-	-	-	-	-	S	T	E	A	F	11	27	1-1	35	Sensi et al., 1997
JB	-	TIL in metastasis	-	Autol Melanoma	X	X	S	L	L	G	-	-	-	-	-	A	D	T	E	A	F	12	27	1-1	35	Sensi et al., 1997
JB	-	TIL in metastasis	-	Autol Melanoma	X	X	S	L	Y	Q	-	-	-	-	-	G	G	Y	G	Y	T	12	27	1-2	35	Sensi et al., 1997
JB	-	TIL in metastasis	-	Autol Melanoma	X	X	S	L	I	R	-	-	-	-	-	L	L	H	E	Q	F	12	27	2-1	35	Sensi et al., 1997
JB	-	TIL in metastasis	-	Autol Melanoma	X	X	S	Y	S	G	-	-	-	-	-	T	Y	N	E	Q	F	12	27	2-1	35	Sensi et al., 1997
JB	-	TIL in metastasis	-	Autol Melanoma	X	X	S	L	T	G	G	-	-	-	-	G	G	V	G	Y	T	13	27	1-2	35	Sensi et al., 1997
JB	-	TIL in metastasis	-	Autol Melanoma	X	X	S	P	R	D	R	-	-	-	-	L	N	Q	P	Q	H	13	27	1-5	35	Sensi et al., 1997
JB	-	TIL in metastasis	-	Autol Melanoma	X	X	S	L	G	A	G	-	-	-	L	V	G	H	E	Q	Y	14	27	2-7	35	Sensi et al., 1997
JB	-	TIL in metastasis	-	Autol Melanoma	X	X	S	L	S	V	R	-	-	-	P	N	L	Q	P	Q	H	14	27	1-5	35	Sensi et al., 1997
JB	-	TIL in metastasis	-	Autol Melanoma	X	X	S	P	E	W	T	-	-	-	S	G	A	N	E	Q	F	14	27	2-1	35	Sensi et al., 1997
501	5	TIL	bulk/CTL microculture	A1/A2+ Melan cell lines	A	S	S	Q	D	L	L	-	-	-	-	S	W	D	E	Q	F	13	4	2-1	36	Shilyansky et al., 1994
1200	1200	TIL	bulk/CTL microculture	A1/A2+ Melan cell lines	A	A	G	E	T	S	G	-	-	-	V	S	Y	N	E	Q	F	14	2	2-1	36	Shilyansky et al., 1994
1200	C10-1	TIL	bulk/CTL microculture	A1/A2+ Melan cell lines	A	S	R	P	T	I	T	Y	-	P	Y	S	N	Q	P	Q	H	16	6	1-5	36	Shilyansky et al., 1994
1200	F2-2	TIL	bulk/CTL microculture	A1/A2+ Melan cell lines	A	S	S	L	V	V	W	D	-	R	G	G	N	Q	P	Q	H	16	7	1-5	36	Shilyansky et al., 1994
1214	-	TIL lung	-	-	X	X	L	A	G	-	-	-	-	-	-	-	T	D	T	Q	Y	10	27	2-3	37	Strohal et al., 1998
1214	-	TIL lung	-	-	X	X	S	Q	S	G	-	-	-	-	-	-	T	L	G	Y	T	11	27	1-2	37	Strohal et al., 1998
1214	-	TIL primary melanoma - skin	-	-	X	X	T	S	D	R	-	-	-	-	-	G	A	E	T	Q	Y	12	24	2-5	37	Strohal et al., 1998
1214	-	TIL lung - spleen - thyr gland	-	-	X	X	S	P	R	G	-	-	-	-	-	G	Y	N	E	Q	F	12	6	2-1	37	Strohal et al., 1998
1214	-	TIL kidney - thyroid gland	-	-	X	X	A	S	L	D	R	-	-	-	-	G	N	S	P	L	H	13	6	1-6	37	Strohal et al., 1998
1214	-	TIL lung	-	-	X	X	S	S	R	T	S	G	-	-	G	S	R	N	E	Q	F	15	27	2-1	37	Strohal et al., 1998
1464	-	TIL liver	-	-	X	X	S	L	S	G	-	-	-	-	-	A	S	Y	G	Y	T	12	27	1-2	37	Strohal et al., 1998
1464	-	TIL liver	-	-	X	X	K	A	G	G	S	-	-	-	-	S	T	D	T	Q	Y	13	10	2-3	37	Strohal et al., 1998
1464	-	TIL lung	-	-	X	X	S	A	R	D	T	-	-	-	-	G	A	W	E	Q	Y	13	27	2-7	37	Strohal et al., 1998
1464	-	TIL liver	-	-	X	X	S	A	G	L	N	-	-	-	A	G	S	V	G	Y	T	14	28	1-2	37	Strohal et al., 1998
1622	-	TIL liver	-	-	X	X	N	G	G	D	-	-	-	-	-	-	V	R	P	Q	H	11	6	1-5	37	Strohal et al., 1998
1622	-	TIL skin - brain	-	-	X	X	H	R	T	S	-	-	-	-	-	A	R	K	E	Q	Y	12	6	2-7	37	Strohal et al., 1998
1622	-	TIL primary melanoma	-	-	X	X	T	G	G	Q	G	-	-	-	-	A	W	N	E	Q	F	13	6	2-1	37	Strohal et al., 1998
1622	-	TIL liver - lung	-	-	X	X	S	P	P	T	S	-	-	-	-	G	E	N	E	Q	F	13	6	2-1	37	Strohal et al., 1998
1622	-	TIL skin	-	-	A	S	S	L	S	P	-	-	-	-	-	-	G	Y	E	Q	Y	11	27	2-7	37	Strohal et al., 1998
1622	-	TIL lung	-	-	A	S	S	Y	S	G	-	-	-	-	-	-	G	Y	E	Q	Y	11	27	2-7	37	Strohal et al., 1998
1622	-	TIL skin	-	-	A	S	S	A	R	D	T	-	-	-	-	G	V	W	E	Q	Y	13	27	2-7	37	Strohal et al., 1998
1464	-	TIL lung	-	-	A	S	S	G	R	D	T	-	-	-	-	G	G	W	E	Q	Y	13	27	2-7	37	Strohal et al., 1998
1464	-	TIL lung	-	-	A	S	S	A	R	D	T	-	-	-	-	G	A	L	E	Q	Y	13	27	2-7	37	Strohal et al., 1998
1214	-	TIL lung	-	-	A	S	S	P	L	D	R	-	-	-	-	G	P	Y	E	Q	Y	13	27	2-7	37	Strohal et al., 1998
1214	-	TIL lung	-	-	A	S	S	S	R	T	S	-	-	-	G	G	S	R	E	Q	F	14	27	2-1	37	Strohal et al., 1998
1214	-	TIL lung- kidney	-	-	A	S	S	G	V	-	-	-	-	-	-	-	N	T	E	A	F	10	6	1-1	37	Strohal et al., 1998
0831	-	TIL	-	-	A	S	S	Q	L	S	T	C	-	-	S	A	N	Y	G	Y	N	15	12	1-2	38	Thor Straten et al., 1994
1	-	TIL in metastasis (lung/abd)	-	-	A	S	S	F	T	A	-	-	-	-	-	S	N	Q	P	Q	H	12	28	1-5	39	Willhauck et al., 2003
1	-	TIL in metastasis (lung)	-	-	A	S	S	L	V	-	-	-	-	-	-	-	-	N	E	Q	F	9	28	2-1	39	Willhauck et al., 2003
2	-	TIL in metastasis	-	-	A	S	S	E	S	G	R	-	-	-	G	T	R	E	T	Q	Y	14	25	2-3	39	Willhauck et al., 2003
2	-	TIL in metastasis	-	-	A	S	S	E	S	G	R	G	-	-	G	L	R	E	T	Q	Y	15	25	2-3	39	Willhauck et al., 2003
3	-	TIL in metastasis	-	-	A	S	S	D	S	T	G	-	-	-	E	R	N	Q	P	Q	H	14	25	1-5	39	Willhauck et al., 2003
3	-	TIL in metastasis	-	-	A	S	S	D	S	T	G	-	-	-	E	R	S	Q	P	Q	H	14	25	1-5	39	Willhauck et al., 2003
3	-	TIL in metastasis	-	-	A	S	S	D	S	N	R	-	-	-	E	R	N	Q	P	Q	H	14	25	1-5	39	Willhauck et al., 2003
3	-	TIL in metastasis	-	-	A	S	S	A	K	S	S	P	G	Q	G	S	T	G	E	L	F	17	25	2-2	39	Willhauck et al., 2003
4	-	TIL in metastasis	-	-	L	C	S	V	E	D	P	G	-	-	A	P	P	D	T	Q	Y	15	29	2-3	39	Willhauck et al., 2003
4	-	TIL in metastasis	-	-	L	C	S	A	E	D	P	G	-	-	A	P	P	D	T	Q	Y	15	29	2-3	39	Willhauck et al., 2003
6	-	TIL in metastasis	-	-	A	S	S	P	P	E	-	-	-	-	-	-	G	N	T	Q	Y	11	4	2-3	39	Willhauck et al., 2003
6	-	TIL in metastasis	-	-	A	S	N	P	P	E	-	-	-	-	-	-	G	N	T	Q	Y	11	4	2-3	39	Willhauck et al., 2003
6	-	TIL in metastasis	-	-	A	S	S	S	I	A	-	-	-	-	-	G	D	N	E	Q	F	12	28	2-1	39	Willhauck et al., 2003
6	-	TIL in metastasis	-	-	A	S	S	Q	D	L	F	-	-	-	-	G	S	T	E	A	F	13	4	1-1	39	Willhauck et al., 2003
6	-	TIL in metastasis	-	-	A	S	S	R	D	L	F	-	-	-	-	G	S	T	E	A	F	13	4	1-1	39	Willhauck et al., 2003
6	-	TIL in metastasis	-	-	A	S	S	L	W	G	A	G	-	Q	G	T	N	E	K	L	F	16	28	1-4	39	Willhauck et al., 2003
LB265	-	PBL	T-cell clone	gp100	A	S	S	L	G	S	-	-	-	-	-	-	S	Y	E	Q	Y	11	27	2-7	40	Zarour et al., 1996
1803	-	TIL	-	-	S	A	R	G	T	T	-	-	-	-	-	-	N	E	Q	Y	F	11	20	2-7	41	Zhou et al., 2004
1803	-	TIL	-	-	S	A	Y	R	D	S	-	-	-	-	-	S	Y	E	Q	Y	F	12	20	2-7	41	Zhou et al., 2004
1803	-	TIL	-	-	S	A	P	S	G	G	A	-	-	-	-	L	Y	N	E	Q	F	13	20	2-1	41	Zhou et al., 2004
1803	-	TIL	T-cell culture	-	S	A	R	G	T	S	G	-	-	-	L	N	T	G	E	L	F	14	20	2-2	41	Zhou et al., 2004
The TRBV sequences of 199 clonotypes from T-cell lines or clones obtained from melanoma patients, and specific for several melanoma Ags but unrestricted to Melan-A or without known specificity. Sequences available in nucleotide form were translated into amino acids counterpart and those previously numbered according to different nomenclature were numbered according to the IMGT indications (http:/…
a -: not available: bAutol: autologous
