# Supplementary material for: Identification of a public CDR3 motif and a biased utilization of T-cell receptor V beta and J beta chains in HLA-A2/Melan-A-specific T-cell clonotypes of melanoma patients
Source: J Transl Med. 2009 Mar 24;7:21. doi: 10.1186/1479-5876-7-21 (PMC2667493; doi:10.1186/1479-5876-7-21)
Supplement: Additional file 4 — Supplemental table 4. Table of TRB sequences of 305 clonotypes from HLA-A2+ T-cell lines or clones with specificities unrelated to melanoma. [file 1479-5876-7-21-S4.xls]

## Sheet: Foglio1
Supplemental Table 4: TRBV sequences of 305 clonotypes from HLA-A2+ T-cell lines or clones with specificities unrelated to melanoma
Patient ID	Clone ID	Source	Type	Specificity	IMGT-CDR3																	CDR3 length	TR		References
		of	of		TRBV											TRBJ							BV	BJ	N.	Authors
		cells	cells								111.1		111.2	112.2	112.1							(aa)
					105	106	107	108	109	110	111					112	113	114	115	116	117
BD	BDE11	PBL	T-cell clone	M58-66 (Influenza A)	A	S	S	I	V	-	-	-	-	-	-	-	G	T	E	A	F	10	19	1-1	42	Lehner et al., 1995
BD	BDE20	PBL	T-cell clone	M58-66 (Influenza A)	A	S	S	M	R	-	-	-	-	-	-	-	S	S	E	Q	H	10	19	1-5	42	Lehner et al., 1995
BD	BDE8	PBL	T-cell clone	M58-66 (Influenza A)	A	S	S	I	R	S	-	-	-	-	-	-	A	D	E	Q	Y	11	19	2-7	42	Lehner et al., 1995
CL	CLH3	PBL	T-cell clone	M58-66 (Influenza A)	A	S	S	I	R	S	-	-	-	-	-	-	N	G	E	Q	F	11	19	2-1	42	Lehner et al., 1995
CL	CLH7	PBL	T-cell clone	M58-66 (Influenza A)	A	S	S	S	G	-	-	-	-	-	-	-	S	E	T	Q	Y	10	19	2-3	42	Lehner et al., 1995
DP	DPBK9	PBL	T-cell clone	M58-66 (Influenza A)	A	S	S	V	A	L	-	-	-	-	-	-	A	T	E	A	F	11	19	1-1	42	Lehner et al., 1995
DD	DDD4, DDD1, DDD8	PBL	T-cell clone	M58-66 (Influenza A)	A	S	S	I	R	S	-	-	-	-	-	-	S	Y	E	Q	Y	11	19	1-1	42	Lehner et al., 1995
DD	DDE5	PBL	T-cell clone	M58-66 (Influenza A)	A	S	S	M	R	S	-	-	-	-	-	-	S	Y	E	Q	Y	11	19	1-1	42	Lehner et al., 1995
HL	HLE3	PBL	T-cell clone	M58-66 (Influenza A)	A	S	S	G	R	S	-	-	-	-	-	-	T	D	T	Q	Y	11	19	2-3	42	Lehner et al., 1995
HL	HLE19	PBL	T-cell clone	M58-66 (Influenza A)	A	S	S	T	R	S	-	-	-	-	-	-	T	D	T	Q	Y	11	19	2-3	42	Lehner et al., 1995
HL	HLE18	PBL	T-cell clone	M58-66 (Influenza A)	A	S	S	I	R	S	-	-	-	-	-	-	S	Y	E	Q	Y	11	19	2-7	42	Lehner et al., 1995
JE	JEC17	PBL	T-cell clone	M58-66 (Influenza A)	A	S	S	Y	Y	R	-	-	-	-	-	-	N	Q	P	Q	H	11	19	1-5	42	Lehner et al., 1995
JM	JM22	PBL	T-cell clone	M58-66 (Influenza A)	A	S	S	S	R	S	-	-	-	-	-	-	S	Y	E	Q	Y	11	19	2-7	42	Lehner et al., 1995
JM	JMc	PBL	T-cell clone	M58-66 (Influenza A)	S	V	L	Q	G	S	-	-	-	-	-	-	P	Y	E	Q	Y	11	29	2-7	42	Lehner et al., 1995
JN	JNBJ12	PBL	T-cell clone	M58-66 (Influenza A)	A	S	S	V	S	S	-	-	-	-	-	-	Y	N	E	Q	F	11	19	2-1	42	Lehner et al., 1995
JN	JNJ1	PBL	T-cell clone	M58-66 (Influenza A)	A	S	S	M	R	S	-	-	-	-	-	-	S	Y	E	Q	Y	11	19	2-7	42	Lehner et al., 1995
JN	JN5K2	PBL	T-cell clone	M58-66 (Influenza A)	A	S	S	M	R	S	-	-	-	-	-	-	T	D	T	Q	Y	11	19	2-3	42	Lehner et al., 1995
JW	JWUB8	PBL	T-cell clone	M58-66 (Influenza A)	A	S	S	I	R	S	-	-	-	-	-	-	S	Y	E	Q	Y	11	19	2-7	42	Lehner et al., 1995
JW	JWZE11	PBL	T-cell clone	M58-66 (Influenza A)	A	S	S	T	R	G	-	-	-	-	-	-	A	Y	E	Q	Y	11	19	2-7	42	Lehner et al., 1995
KD	KDA1	PBL	T-cell clone	M58-66 (Influenza A)	A	S	S	I	G								N	Y	G	Y	T	10	19	1-2	42	Lehner et al., 1995
KD	KDA24	PBL	T-cell clone	M58-66 (Influenza A)	A	S	S	M	R	S	-	-	-	-	-	-	T	D	T	Q	Y	11	19	2-3	42	Lehner et al., 1995
KE	KEF11	PBL	T-cell clone	M58-66 (Influenza A)	A	S	S	I	R	S	-	-	-	-	-	-	D	G	E	L	F	11	19	2-2	42	Lehner et al., 1995
KE	KEF9	PBL	T-cell clone	M58-66 (Influenza A)	A	S	S	I	R	S	-	-	-	-	-	-	A	Y	E	Q	Y	11	19	2-7	42	Lehner et al., 1995
MO	MODG2	PBL	T-cell clone	M58-66 (Influenza A)	A	S	S	T	R	S	-	-	-	-	-	-	N	T	E	A	F	11	19	1-1	42	Lehner et al., 1995
MO	MODG4	PBL	T-cell clone	M58-66 (Influenza A)	A	S	S	M	R	S	-	-	-	-	-	-	S	Y	E	Q	Y	11	19	2-7	42	Lehner et al., 1995
MO	MODG5	PBL	T-cell clone	M58-66 (Influenza A)	A	S	S	I	R	S							S	Y	E	Q	Y	11	19	2-7	42	Lehner et al., 1995
MO	MODG9	PBL	T-cell clone	M58-66 (Influenza A)	A	S	S	T	G								S	Y	G	Y	T	10	19	1-2	42	Lehner et al., 1995
MP	MPB3	PBL	T-cell clone	M58-66 (Influenza A)	A	S	S	P	R	S	-	-	-	-	-	-	T	D	T	Q	Y	11	19	2-3	42	Lehner et al., 1995
MP	MPB5	PBL	T-cell clone	M58-66 (Influenza A)	A	S	S	I	R	S	-	-	-	-	-	-	S	G	E	L	F	11	19	2-2	42	Lehner et al., 1995
MP	MPB6	PBL	T-cell clone	M58-66 (Influenza A)	A	S	S	S	R	S	-	-	-	-	-	-	A	Y	E	Q	Y	11	19	2-7	42	Lehner et al., 1995
MP	MPB7	PBL	T-cell clone	M58-66 (Influenza A)	A	S	S	T	R	S	-	-	-	-	-	-	T	D	T	Q	Y	11	19	2-3	42	Lehner et al., 1995
MP	MPB8	PBL	T-cell clone	M58-66 (Influenza A)	A	S	S	S	R	S	-	-	-	-	-	-	T	D	T	Q	Y	11	19	2-3	42	Lehner et al., 1995
NM	NMH12	PBL	T-cell clone	M58-66 (Influenza A)	A	S	S	I	H	G	-	-	-	-	-	-	A	D	T	Q	Y	11	19	2-3	42	Lehner et al., 1995
NM	NMH8	PBL	T-cell clone	M58-66 (Influenza A)	A	S	S	I	R	S							S	Y	E	Q	Y	11	19	2-7	42	Lehner et al., 1995
NM	NMH9	PBL	T-cell clone	M58-66 (Influenza A)	A	S	S	M	G	G	-	-	-	-	-	-	S	Y	E	Q	Y	11	19	2-7	42	Lehner et al., 1995
SW	SWA10	PBL	T-cell clone	M58-66 (Influenza A)	A	S	S	S	R	A	-	-	-	-	-	-	A	V	E	Q	Y	11	19	2-7	42	Lehner et al., 1995
SW	SWA13	PBL	T-cell clone	M58-66 (Influenza A)	A	S	S	M	R	S	-	-	-	-	-	-	G	P	E	Q	Y	11	19	2-7	42	Lehner et al., 1995
SW	SWA20	PBL	T-cell clone	M58-66 (Influenza A)	A	S	S	I	R	S	-	-	-	-	-	-	T	D	T	Q	Y	11	19	2-3	42	Lehner et al., 1995
SW	SWA3	PBL	T-cell clone	M58-66 (Influenza A)	A	S	S	I	G	-	-	-	-	-	-	-	N	Y	G	Y	T	10	19	1-2	42	Lehner et al., 1995
SW	SWA9	PBL	T-cell clone	M58-66 (Influenza A)	A	S	S	Q	G	-	-	-	-	-	-	-	S	Y	G	Y	T	10	19	1-2	42	Lehner et al., 1995
SW	SWA18	PBL	T-cell clone	M58-66 (Influenza A)	A	S	S	T	G	-	-	-	-	-	-	-	S	Y	G	Y	T	10	19	1-2	42	Lehner et al., 1995
PBL1	28.12	PBL	T-cell clone/CD8 sorted	GLC/A2 (EBV)	A	S	S	E	G	N	V	-	-	-	-	A	P	G	E	L	F	13	2	2-2	43	Lim et al., 2000
PBL1	-	PBL	CD8 sorted	GLC/A2 (EBV)	A	S	S	E	G	R	I	-	-	-	-	S	P	G	E	L	F	13	2	2-2	43	Lim et al., 2000
PBL1	-	PBL	CD8 sorted	GLC/A2 (EBV)	A	S	S	E	G	R	V	-	-	-	-	S	P	G	E	L	F	13	2	2-2	43	Lim et al., 2000
PBL1	-	PBL	CD8 sorted	GLC/A2 (EBV)	A	S	S	T	G	Q	V	-	-	-	-	S	P	G	E	L	F	13	2	2-2	43	Lim et al., 2000
PBL2	-	PBL	CD8 sorted	GLC/A2 (EBV)	A	S	S	S	G	L	V	-	-	-	-	A	P	G	E	L	F	13	2	2-1	43	Lim et al., 2000
PBL4	-	PBL	CD8 sorted	GLC/A2 (EBV)	A	S	S	D	G	A	I	-	-	-	-	L	P	G	E	L	F	13	2	2-1	43	Lim et al., 2000
RA1	-	PBL	CD8 sorted	GLC/A2 (EBV)	A	S	T	S	G	Q	L	-	-	-	-	A	P	G	E	L	F	13	2	2-2	43	Lim et al., 2000
RA3	-	PBL	CD8 sorted	GLC/A2 (EBV)	A	S	T	S	G	Q	T	-	-	-	-	F	P	G	E	L	F	13	2	2-2	43	Lim et al., 2000
PBL1	28.32	PBL	T-cell clone	GLC/A2 (EBV)	A	S	S	S	G	E	L	-	-	-	-	S	A	G	E	L	F	13	9	2-2	43	Lim et al., 2000
RA4	Coc14	PBL	T-cell clone	GLC/A2 (EBV)	A	S	S	P	G	D	T	-	-	-	L	L	T	D	T	Q	Y	14	9	2-3	43	Lim et al., 2000
PBL1	28.20	PBL	T-cell clone	GLC/A2 (EBV)	A	S	S	Q	S	P	-	-	-	-	-	-	G	G	F	Q	Y	11	14	2-4	43	Lim et al., 2000
PBL1	-	PBL	CD8 sorted	GLC/A2 (EBV)	A	S	S	Q	S	P	-	-	-	-	-	-	G	G	I	Q	Y	11	14	2-4	43	Lim et al., 2000
PBL3	PB3.5	PBL	T-cell clone/CD8 sorted	GLC/A2 (EBV)	A	S	S	Q	S	P	-	-	-	-	-	-	G	G	T	Q	Y	11	14	2-3	43	Lim et al., 2000
PBL3		PBL	T-cell clone	GLC/A2 (EBV)	A	S	S	Q	S	P	-	-	-	-	-	-	G	G	T	Q	Y	11	14	2-5	43	Lim et al., 2000
PBL4	PB4.11	PBL	T-cell clone	GLC/A2 (EBV)	A	S	S	Q	S	P	-	-	-	-	-	-	G	G	T	Q	Y	11	14	2-3	43	Lim et al., 2000
PBL4		PBL	CD8 sorted	GLC/A2 (EBV)	A	S	S	Q	S	P	-	-	-	-	-	-	G	G	F	Q	Y	11	14	2-3	43	Lim et al., 2000
RA2	PB3.5	PBL	T-cell clone	GLC/A2 (EBV)	A	S	S	Q	S	P	-	-	-	-	-	-	G	G	T	Q	Y	11	14	2-3	43	Lim et al., 2000
RA4		PBL	T-cell clone	GLC/A2 (EBV)	A	S	S	Q	S	P	-	-	-	-	-	-	G	G	T	Q	Y	11	14	2-3	43	Lim et al., 2000
RA4	PB3.5	PBL	T-cell clone	GLC/A2 (EBV)	A	S	S	Q	S	P	-	-	-	-	-	-	G	G	T	Q	Y	11	14	2-5	43	Lim et al., 2000
PBL1	28.5	PBL	T-cell clone	GLC/A2 (EBV)	S	A	Q	G	V	G	G	-	-	-	Q	T	Y	N	E	Q	F	14	20	2-1	43	Lim et al., 2000
PBL1	-	PBL	CD8 sorted	GLC/A2 (EBV)	S	A	R	D	G	T	-	-	-	-	-	-	G	N	G	Y	T	11	20	1-2	43	Lim et al., 2000
PBL1	-	PBL	CD8 sorted	GLC/A2 (EBV)	S	A	R	D	R	T	-	-	-	-	-	-	G	N	G	Y	T	11	20	1-2	43	Lim et al., 2000
PBL1	-	PBL	CD8 sorted	GLC/A2 (EBV)	S	A	R	S	G	V	-	-	-	-	-	-	G	N	T	I	Y	11	20	1-3	43	Lim et al., 2000
PBL2	-	PBL	CD8 sorted	GLC/A2 (EBV)	S	A	R	D	G	T	-	-	-	-	-	-	G	N	G	Y	T	11	20	1-2	43	Lim et al., 2000
PBL2	-	PBL	CD8 sorted	GLC/A2 (EBV)	S	A	R	D	R	T	-	-	-	-	-	-	G	N	G	Y	T	11	20	1-2	43	Lim et al., 2000
PBL2	-	PBL	CD8 sorted	GLC/A2 (EBV)	S	A	R	D	S	T	-	-	-	-	-	-	G	N	G	Y	T	11	20	1-2	43	Lim et al., 2000
PBL2	-	PBL	CD8 sorted	GLC/A2 (EBV)	S	A	R	S	G	T	-	-	-	-	-	-	G	G	D	Y	T	11	20	1-2	43	Lim et al., 2000
PBL3	14.24	PBL	T-cell clone	GLC/A2 (EBV)	S	A	S	I	F	R	D	-	-	-	L	T	H	N	E	Q	F	14	20	2-1	43	Lim et al., 2000
PBL4	-	PBL	CD8 sorted	GLC/A2 (EBV)	S	A	R	D	G	T	-	-	-	-	-	-	G	N	G	Y	T	11	20	1-2	43	Lim et al., 2000
PBL4	-	PBL	CD8 sorted	GLC/A2 (EBV)	S	A	R	D	R	T	-	-	-	-	-	-	G	N	G	Y	T	11	20	1-2	43	Lim et al., 2000
PBL4	-	PBL	CD8 sorted	GLC/A2 (EBV)	S	A	R	D	W	T	-	-	-	-	-	-	G	N	G	Y	T	11	20	1-2	43	Lim et al., 2000
RA1	A2.10	PBL	T-cell clone/CD8 sorted	GLC/A2 (EBV)	S	A	R	D	R	I	-	-	-	-	-	-	G	N	G	Y	T	11	20	1-2	43	Lim et al., 2000
RA1	-	PBL	CD8 sorted	GLC/A2 (EBV)	S	A	R	D	A	T	-	-	-	-	-	-	G	N	G	Y	T	11	20	1-2	43	Lim et al., 2000
RA1	-	PBL	CD8 sorted	GLC/A2 (EBV)	S	A	R	D	Q	T	-	-	-	-	-	-	G	N	G	Y	T	11	20	1-2	43	Lim et al., 2000
RA1	-	PBL	CD8 sorted	GLC/A2 (EBV)	S	A	R	D	E	V	-	-	-	-	-	-	G	N	T	I	Y	11	20	1-3	43	Lim et al., 2000
RA11	-	PBL	CD8 sorted	GLC/A2 (EBV)	S	A	R	D	R	V	-	-	-	-	-	-	G	N	T	I	Y	11	20	1-3	43	Lim et al., 2000
RA11		PBL	CD8 sorted	GLC/A2 (EBV)	S	A	R	L	G	V	-	-	-	-	-	-	G	N	T	I	Y	11	20	1-3	43	Lim et al., 2000
RA15	Ma.1	PBL	T-cell clone/CD8 sorted	GLC/A2 (EBV)	S	A	R	L	G	V	-	-	-	-	-	-	G	N	T	I	Y	11	20	1-3	43	Lim et al., 2000
RA2	-	PBL	CD8 sorted	GLC/A2 (EBV)	S	A	P	G	Q	E	-	-	-	-	-	I	S	T	E	A	F	12	20	1-1	43	Lim et al., 2000
RA3		PBL	CD8 sorted	GLC/A2 (EBV)	S	A	R	I	G	V	-	-	-	-	-	-	G	N	T	I	Y	14	20	2-1	43	Lim et al., 2000
RA5	S2.1	PBL	T-cell clone/CD8 sorted	GLC/A2 (EBV)	S	A	R	A	G	V	-	-	-	-	-	-	G	N	T	I	Y	11	20	1-3	43	Lim et al., 2000
RA5	S2.5	PBL	T-cell clone	GLC/A2 (EBV)	S	A	R	V	R	S	D	R	-	-	D	V	G	N	T	I	Y	15	20	1-3	43	Lim et al., 2000
RA5	S14.1	PBL	T-cell clone	GLC/A2 (EBV)	A	S	S	S	G	S	G	-	-	-	G	Y	Y	N	E	Q	F	14	27	2-1	43	Lim et al., 2000
PBL1	-	PBL	CD8 sorted	GLC/A2 (EBV)	S	V	R	E	D	S	-	-	-	-	-	T	N	E	K	L	F	12	29	1-4	43	Lim et al., 2000
PBL1	-	PBL	CD8 sorted	GLC/A2 (EBV)	S	V	G	S	A	G	-	-	-	-	-	T	N	E	K	L	F	12	29	1-4	43	Lim et al., 2000
PBL1	-	PBL	CD8 sorted	GLC/A2 (EBV)	S	V	G	S	T	G	G	-	-	-	-	T	N	E	K	L	F	13	29	1-4	43	Lim et al., 2000
PBL3	14.14	PBL	T-cell clone	GLC/A2 (EBV)	S	V	R	G	Q	-	-	-	-	-	-	-	G	D	E	Q	F	10	29	2-1	43	Lim et al., 2000
PBL3	-	PBL	CD8 sorted	GLC/A2 (EBV)	S	V	G	T	A	G	-	-	-	-	-	T	N	E	K	L	F	12	29	1-4	43	Lim et al., 2000
RA1	A4.5	PBL	T-cell clone/CD8 sorted	GLC/A2 (EBV)	S	V	G	T	G	G	-	-	-	-	-	T	N	E	K	L	F	12	29	1-4	43	Lim et al., 2000
RA1	AZ30	PBL	T-cell clone/CD8 sorted	GLC/A2 (EBV)	S	V	G	S	G	G	-	-	-	-	-	T	N	E	K	L	F	12	29	1-4	43	Lim et al., 2000
RA11	Coul	PBL	T-cell clone/CD8 sorted	GLC/A2 (EBV)	S	V	G	T	G	G	-	-	-	-	-	T	N	E	K	L	F	12	29	1-4	43	Lim et al., 2000
RA14		PBL	CD8 sorted	GLC/A2 (EBV)	S	V	G	S	G	G	-	-	-	-	-	T	N	E	K	L	F	12	29	1-4	43	Lim et al., 2000
RA2		PBL	CD8 sorted	GLC/A2 (EBV)	S	V	G	S	S	G						T	N	R	K	L	F	12	29	1-4	43	Lim et al., 2000
RA3	-	PBL	CD8 sorted	GLC/A2 (EBV)	S	V	G	M	D	G	V	-	-	-	-	T	N	E	K	L	F	13	29	1-4	43	Lim et al., 2000
RA5		PBL	CD8 sorted	GLC/A2 (EBV)	S	V	G	S	G	G	-	-	-	-	-	T	N	E	K	L	F	12	29	1-4	43	Lim et al., 2000
RA5	S4.1	PBL	T-cell clone/CD8 sorted	GLC/A2 (EBV)	S	V	G	T	G	G	-	-	-	-	-	T	N	E	K	L	F	12	29	1-4	43	Lim et al., 2000
Donor JM	1a11a	PBL	T-cell line	M57-68 (Influenza A)	A	S	S	T	-	-	-	-	-	-	-	-	N	T	E	A	F	9	19	1-1	44	Moss et al., 1991
Donor FM	B1e	PBL	T-cell line	M57-68 (Influenza A)	A	S	S	L	L	A	-	-	-	-	-	-	A	D	E	Q	Y	11	28	2-7	44	Moss et al., 1991
Donor FM	B1c	PBL	T-cell line	M57-68 (Influenza A)	A	S	S	I	A	S	-	-	-	-	-	-	T	G	E	L	F	11	19	2-2	44	Moss et al., 1991
Donor FM	B1d	PBL	T-cell line	M57-68 (Influenza A)	A	S	S	I	A	S	-	-	-	-	-	-	T	D	T	Q	Y	11	19	2-3	44	Moss et al., 1991
Donor FM	B1b	PBL	T-cell line	M57-68 (Influenza A)	A	S	S	I	R	S	-	-	-	-	-	-	S	Y	E	Q	Y	11	19	2-7	44	Moss et al., 1991
Donor FM	B1a	PBL	T-cell line	M57-68 (Influenza A)	A	S	S	M	R	S	-	-	-	-	-	-	Q	E	T	Q	Y	11	19	2-5	44	Moss et al., 1991
Donor JM	1a11b	PBL	T-cell line	M57-68 (Influenza A)	A	S	S	S	V	P	-	-	-	-	-	-	N	N	E	A	F	11	19	1-1	44	Moss et al., 1991
Donor JM	1a8	PBL	T-cell line	M57-68 (Influenza A)	A	S	S	I	R	S	-	-	-	-	-	-	S	Y	E	Q	Y	11	19	2-7	44	Moss et al., 1991
Donor JM	1a6	PBL	T-cell line	M57-68 (Influenza A)	A	S	S	T	H	Y	-	-	-	-	-	-	L	N	E	Q	F	11	19	2-1	44	Moss et al., 1991
B	-	PBL	CD8 sorted	GLV9 (EBV)	S	S	Q	E	G	-	-	-	-	-	-	-	G	Y	G	Y	T	10	29	1-2	45	Price et al., 2005
B	-	PBL	CD8 sorted	GLV9 (EBV)	A	S	T	P	D	G	-	-	-	-	-	-	D	N	E	Q	F	11	7	2-1	45	Price et al., 2005
B	-	PBL	CD8 sorted	GLV9 (EBV)	S	A	R	D	G	T	-	-	-	-	-	-	G	N	G	Y	T	11	20	1-2	45	Price et al., 2005
B	-	PBL	CD8 sorted	GLV9 (EBV)	S	A	R	D	G	T	-	-	-	-	-	-	G	N	D	Y	T	11	20	1-2	45	Price et al., 2005
B	-	PBL	CD8 sorted	GLV9 (EBV)	S	A	R	E	G	T	-	-	-	-	-	-	G	N	G	Y	T	11	20	1-2	45	Price et al., 2005
B	-	PBL	CD8 sorted	GLV9 (EBV)	S	A	R	I	G	V	-	-	-	-	-	-	G	N	T	I	Y	11	20	1-3	45	Price et al., 2005
B	-	PBL	CD8 sorted	GLV9 (EBV)	S	A	R	I	G	V	-	-	-	-	-	-	G	N	A	I	Y	11	20	1-3	45	Price et al., 2005
B	-	PBL	CD8 sorted	GLV9 (EBV)	S	A	R	V	G	V	-	-	-	-	-	-	G	N	T	I	Y	11	20	1.3	45	Price et al., 2005
B	-	PBL	CD8 sorted	GLV9 (EBV)	S	V	P	F	E	G	G	-	-	-	-	T	L	E	T	Q	Y	13	29	2-5	45	Price et al., 2005
B	-	PBL	CD8 sorted	GLV9 (EBV)	S	V	P	F	E	G	G	-	-	-	-	T	L	E	T	Q	H	13	29	2-5	45	Price et al., 2005
B	-	PBL	CD8 sorted	GLV9 (EBV)	A	S	S	Q	D	R	Q	-	-	-	G	Q	I	Y	G	Y	T	14	3	1-2	45	Price et al., 2005
F	-	PBL	CD8 sorted	GLV9 (EBV)	S	T	Q	E	G	-	-	-	-	-	-	-	G	Y	G	Y	T	10	29	1-2	45	Price et al., 2005
F	-	PBL	CD8 sorted	GLV9 (EBV)	S	A	R	D	R	T	-	-	-	-	-	-	G	N	G	Y	T	11	20	1-2	45	Price et al., 2005
F	-	PBL	CD8 sorted	GLV9 (EBV)	S	A	R	D	G	T	-	-	-	-	-	-	G	N	G	Y	T	11	20	1-2	45	Price et al., 2005
F	-	PBL	CD8 sorted	GLV9 (EBV)	S	A	E	P	G	T	-	-	-	-	-	Q	G	G	T	Q	Y	12	20	2-5	45	Price et al., 2005
F	-	PBL	CD8 sorted	GLV9 (EBV)	S	V	G	T	G	G	-	-	-	-	-	T	N	E	K	L	F	12	29	1-4	45	Price et al., 2005
F	-	PBL	CD8 sorted	GLV9 (EBV)	A	S	S	E	G	R	V	-	-	-	-	A	P	G	E	L	F	13	2	2-2	45	Price et al., 2005
F	-	PBL	CD8 sorted	GLV9 (EBV)	A	S	S	E	G	R	V	-	-	-	-	L	P	G	E	L	F	13	2	2-2	45	Price et al., 2005
F	-	PBL	CD8 sorted	GLV9 (EBV)	A	S	S	E	G	R	V	-	-	-	-	S	P	G	E	L	F	13	2	2-2	45	Price et al., 2005
M	-	PBL	CD8 sorted	GLV9 (EBV)	S	A	R	D	N	-	-	-	-	-	-	-	L	S	G	Y	T	10	20	1-2	45	Price et al., 2005
M	-	PBL	CD8 sorted	GLV9 (EBV)	A	S	S	V	A	G	-	-	-	-	-	-	G	D	E	Q	Y	11	9	2-7	45	Price et al., 2005
M	-	PBL	CD8 sorted	GLV9 (EBV)	A	S	S	F	G	Q	-	-	-	-	-	-	Q	E	T	Q	Y	11	12	2-5	45	Price et al., 2005
M	-	PBL	CD8 sorted	GLV9 (EBV)	S	A	R	D	G	T	-	-	-	-	-	-	G	N	G	Y	T	11	20	1-2	45	Price et al., 2005
M	-	PBL	CD8 sorted	GLV9 (EBV)	A	S	S	F	S	R	-	-	-	-	-	D	S	D	E	Q	F	12	5	2-1	45	Price et al., 2005
M	-	PBL	CD8 sorted	GLV9 (EBV)	S	A	T	V	T	G	-	-	-	-	-	G	W	N	E	Q	F	12	29	2-1	45	Price et al., 2005
M	-	PBL	CD8 sorted	GLV9 (EBV)	A	S	S	F	S	R	-	-	-	-	-	N	S	D	E	Q	F	12	5	2-1	45	Price et al., 2005
M	-	PBL	CD8 sorted	GLV9 (EBV)	A	S	S	L	D	L	G	-	-	-	T	A	K	Y	G	Y	T	14	6	1-2	45	Price et al., 2005
P	-	PBL	CD8 sorted	GLV9 (EBV)	S	S	Q	E	G	-	-	-	-	-	-	-	G	Y	G	Y	T	10	29	1-2	45	Price et al., 2005
P	-	PBL	CD8 sorted	GLV9 (EBV)	S	A	R	D	Q	T	-	-	-	-	-	-	G	N	G	Y	T	11	20	1-2	45	Price et al., 2005
P	-	PBL	CD8 sorted	GLV9 (EBV)	S	A	R	D	Q	T	-	-	-	-	-	-	G	N	D	Y	T	11	20	1-2	45	Price et al., 2005
T	-	PBL	CD8 sorted	GLV9 (EBV)	A	S	S	T	-	-	-	-	-	-	-	-	S	D	T	Q	Y	9	25	2-3	45	Price et al., 2005
T	-	PBL	CD8 sorted	GLV9 (EBV)	A	S	S	L	G	-	-	-	-	-	-	-	N	T	E	A	F	10	6	1-1	45	Price et al., 2005
T	-	PBL	CD8 sorted	GLV9 (EBV)	A	S	S	H	V	G	-	-	-	-	-	-	G	Y	E	Q	Y	11	4	2-7	45	Price et al., 2005
T	-	PBL	CD8 sorted	GLV9 (EBV)	S	A	R	G	Q	G	-	-	-	-	-	-	R	D	A	A	F	11	20	1.1	45	Price et al., 2005
T	-	PBL	CD8 sorted	GLV9 (EBV)	A	S	S	A	W	L	-	-	-	-	-	-	V	E	T	Q	Y	11	2	2-5	45	Price et al., 2005
T	-	PBL	CD8 sorted	GLV9 (EBV)	A	S	S	Q	E	E	-	-	-	-	-	A	N	Y	G	Y	T	12	7	1-2	45	Price et al., 2005
T	-	PBL	T sorted	GLV9 (EBV)	A	S	S	L	E	G	-	-	-	-	-	G	T	D	T	Q	Y	12	11	2-3	45	Price et al., 2005
T	-	PBL	CD8 sorted	GLV9 (EBV)	S	A	R	D	R	S	-	-	-	-	-	L	G	N	T	I	Y	12	20	1-3	45	Price et al., 2005
T	-	PBL	CD8 sorted	GLV9 (EBV)	A	S	S	P	L	A	G	-	-	-	-	K	G	E	P	Q	H	13	18	1-5	45	Price et al., 2005
T	-	PBL	CD8 sorted	GLV9 (EBV)	S	V	E	D	Q	R	K	-	-	-	-	T	K	N	I	Q	Y	13	29	2-4	45	Price et al., 2005
T	-	PBL	T sorted	GLV9 (EBV)	A	S	S	V	G	A	S	-	-	-	-	L	N	T	E	A	F	13	1	1-1	45	Price et al., 2005
T	-	PBL	T sorted	GLV9 (EBV)	A	S	S	L	E	R	A	M	-	N	T	R	F	Q	P	Q	H	16	7	1-5	45	Price et al., 2005
D	-	PBL	CD8 sorted	NV9 (CMV)	A	S	S	S	-	-	-	-	-	-	-	-	V	T	E	A	F	9	12	1-1	45	Price et al., 2005
D	-	PBL	CD8 sorted	NV9 (CMV)	A	S	S	Y	F	G	-	-	-	-	-	S	Q	S	E	Q	Y	12	6	2-7	45	Price et al., 2005
D	-	PBL	CD8 sorted	NV9 (CMV)	A	S	S	S	L	Y	G	-	-	-	-	D	T	G	E	L	F	13	6	2-2	45	Price et al., 2005
D	-	PBL	CD8 sorted	NV9 (CMV)	A	S	S	F	G	T	G	-	-	-	-	H	T	G	E	L	F	13	27	2-2	45	Price et al., 2005
D	-	PBL	CD8 sorted	NV9 (CMV)	A	N	S	Y	A	T	G	-	-	-	I	G	N	Y	G	Y	T	14	6	1-2	45	Price et al., 2005
D	-	PBL	CD8 sorted	NV9 (CMV)	A	S	S	Y	A	T	G	-	-	-	I	G	N	Y	G	Y	T	14	6	1-2	45	Price et al., 2005
D	-	PBL	CD8 sorted	NV9 (CMV)	A	S	S	L	V	S	G	-	-	-	S	P	T	G	E	L	F	14	27	2-2	45	Price et al., 2005
D	-	PBL	CD8 sorted	NV9 (CMV)	A	S	S	L	A	P	G	-	-	-	T	T	N	E	K	L	F	14	7	1-4	45	Price et al., 2005
F	-	PBL	CD8 sorted	NV9 (CMV)	A	S	T	P	A	G	G	-	-	-	-	A	P	G	E	L	F	13	27	2-2	45	Price et al., 2005
F	-	PBL	CD8 sorted	NV9 (CMV)	A	S	S	Y	S	T	G	-	-	-	-	T	P	G	I	Y	T	13	6	1-2	45	Price et al., 2005
H	-	PBL	CD8 sorted	NV9 (CMV)	A	W	I	P	G	T	-	-	-	-	-	G	G	A	G	G	L	12	30	2-3	45	Price et al., 2005
H	-	PBL	CD8 sorted	NV9 (CMV)	S	V	D	E	T	G	-	-	-	-	-	G	G	E	T	Q	Y	12	29	2-5	45	Price et al., 2005
H	-	PBL	CD8 sorted	NV9 (CMV)	S	A	R	D	F	D	-	-	-	-	-	R	T	G	E	L	F	12	20	2-2	45	Price et al., 2005
H	-	PBL	CD8 sorted	NV9 (CMV)	A	S	S	P	Q	T	G	-	-	-	-	A	I	Y	G	Y	T	13	6	1-2	45	Price et al., 2005
H	-	PBL	CD8 sorted	NV9 (CMV)	A	S	S	Y	Q	T	G	-	-	-	-	A	I	Y	G	Y	T	13	6	1-2	45	Price et al., 2005
H	-	PBL	CD8 sorted	NV9 (CMV)	A	S	S	Y	Q	T	G	-	-	-	-	T	I	Y	G	Y	T	13	6	1-2	45	Price et al., 2005
H	-	PBL	CD8 sorted	NV9 (CMV)	A	S	S	L	A	P	G	-	-	-	A	T	N	E	K	L	F	14	7	1-4	45	Price et al., 2005
H	-	PBL	CD8 sorted	NV9 (CMV)	A	S	S	A	L	G	G	-	-	-	G	G	T	G	E	L	F	14	9	2-2	45	Price et al., 2005
H	-	PBL	CD8 sorted	NV9 (CMV)	A	S	S	P	V	Q	G	A	-	-	F	Y	N	S	P	L	H	15	6	1-6	45	Price et al., 2005
K	-	PBL	T sorted	NV9 (CMV)	A	S	S	P	G	-	-	-	-	-	-	-	T	Y	G	Y	T	10	12	1-2	45	Price et al., 2005
K	-	PBL	CD8 sorted	NV9 (CMV)	A	S	S	S	A	-	-	-	-	-	-	-	H	Y	G	Y	T	10	12	1-2	45	Price et al., 2005
K	-	PBL	CD8 sorted	NV9 (CMV)	A	S	S	S	A	-	-	-	-	-	-	-	N	Y	G	Y	T	10	12	1-2	45	Price et al., 2005
K	-	PBL	T sorted	NV9 (CMV)	S	V	S	G	T	-	-	-	-	-	-	-	H	Y	E	Q	Y	10	29	2-7	45	Price et al., 2005
K	-	PBL	T sorted	NV9 (CMV)	A	N	T	R	G	E	-	-	-	-	-	-	N	T	E	A	F	11	2	1-1	45	Price et al., 2005
K	-	PBL	CD8 sorted	NV9 (CMV)	A	S	S	V	Q	G	-	-	-	-	-	-	Y	T	E	A	F	11	28	1-1	45	Price et al., 2005
K	-	PBL	CD8 sorted	NV9 (CMV)	A	S	S	P	G	S	-	-	-	-	-	I	N	Y	G	Y	T	12	12	1-2	45	Price et al., 2005
K	-	PBL	T sorted	NV9 (CMV)	A	S	S	L	R	S	-	-	-	-	-	N	T	G	E	L	F	12	11	2-2	45	Price et al., 2005
K	-	PBL	T sorted	NV9 (CMV)	A	S	S	P	Q	A	G	-	-	-	-	G	G	E	T	Q	Y	13	5	2-5	45	Price et al., 2005
K	-	PBL	T sorted	NV9 (CMV)	A	S	S	P	R	D	R	-	-	-	-	A	N	T	E	A	F	13	14	1-1	45	Price et al., 2005
K	-	PBL	T sorted	NV9 (CMV)	A	N	S	I	D	Y	Y	-	-	-	-	S	N	Q	P	Q	H	13	7	1-5	45	Price et al., 2005
K	-	PBL	T sorted	NV9 (CMV)	A	S	S	I	D	Y	Y	-	-	-	-	S	N	Q	P	Q	H	13	7	1-5	45	Price et al., 2005
K	-	PBL	T sorted	NV9 (CMV)	A	S	S	L	D	S	T	-	-	-	G	G	D	G	E	L	F	14	7	2-2	45	Price et al., 2005
K	-	PBL	T sorted	NV9 (CMV)	A	S	S	Y	S	I	R	-	-	-	R	G	V	N	E	Q	F	14	6	2-1	45	Price et al., 2005
K	-	PBL	CD8 sorted	NV9 (CMV)	A	S	S	L	L	I	Q	G	-	-	G	E	N	T	E	A	F	15	27	1-1	45	Price et al., 2005
K	-	PBL	T sorted	NV9 (CMV)	S	V	E	G	Y	G	Q	G	-	-	I	G	Y	N	E	Q	F	15	29	2-1	45	Price et al., 2005
M	-	PBL	CD8 sorted	NV9 (CMV)	A	S	S	E	-	-	-	-	-	-	-	-	S	M	I	Q	H	9	10	1-5	45	Price et al., 2005
M	-	PBL	CD8 sorted	NV9 (CMV)	A	S	S	V	-	-	-	-	-	-	-	-	V	N	E	Q	F	9	12	2-1	45	Price et al., 2005
M	-	PBL	CD8 sorted	NV9 (CMV)	A	S	S	S	A	-	-	-	-	-	-	-	Y	Y	G	Y	T	10	12	1-2	45	Price et al., 2005
M	-	PBL	CD8 sorted	NV9 (CMV)	A	S	S	L	E	G	-	-	-	-	-	-	F	T	E	A	F	11	27	1-1	45	Price et al., 2005
M	-	PBL	CD8 sorted	NV9 (CMV)	A	S	S	L	V	G	-	-	-	-	-	G	R	Y	G	Y	T	12	12	1-2	45	Price et al., 2005
M	-	PBL	CD8 sorted	NV9 (CMV)	A	S	H	Y	G	G	-	-	-	-	-	S	S	Y	E	Q	Y	12	13	2-7	45	Price et al., 2005
M	-	PBL	CD8 sorted	NV9 (CMV)	A	T	S	R	D	L	-	-	-	-	-	V	A	E	T	Q	Y	12	15	2-5	45	Price et al., 2005
M	-	PBL	CD8 sorted	NV9 (CMV)	S	V	D	R	Y	G	G	-	-	-	-	D	T	Y	E	Q	Y	13	29	2-7	45	Price et al., 2005
M	-	PBL	CD8 sorted	NV9 (CMV)	A	S	S	L	G	G	G	-	-	-	-	G	F	Y	E	Q	Y	13	7	2-7	45	Price et al., 2005
M	-	PBL	CD8 sorted	NV9 (CMV)	A	S	S	P	R	Q	G	-	-	-	-	G	K	Q	P	Q	H	13	18	1-5	45	Price et al., 2005
M	-	PBL	CD8 sorted	NV9 (CMV)	A	W	S	V	S	D	I	-	-	-	-	M	N	T	E	A	F	13	30	1-1	45	Price et al., 2005
M	-	PBL	CD8 sorted	NV9 (CMV)	A	S	S	F	F	S	K	-	-	-	K	Y	N	N	E	Q	F	14	12	2-1	45	Price et al., 2005
M	-	PBL	CD8 sorted	NV9 (CMV)	A	S	S	W	L	M	G	-	-	-	T	T	Y	N	E	Q	F	14	27	2-1	45	Price et al., 2005
M	-	PBL	CD8 sorted	NV9 (CMV)	A	S	S	L	S	P	T	S	-	-	G	L	S	Y	E	Q	Y	15	7	2-7	45	Price et al., 2005
M	-	PBL	CD8 sorted	NV9 (CMV)	S	A	R	D	P	L	D	Y	-	-	V	R	T	D	T	Q	Y	15	20	2-3	45	Price et al., 2005
M	-	PBL	CD8 sorted	NV9 (CMV)	A	S	S	T	P	W	G	G	T	S	G	A	T	D	T	Q	Y	17	7	2-3	45	Price et al., 2005
N	-	PBL	CD8 sorted	NV9 (CMV)	A	S	S	S	A	-	-	-	-	-	-	-	N	Y	G	Y	T	10	12	1-2	45	Price et al., 2005
N	-	PBL	CD8 sorted	NV9 (CMV)	A	S	S	L	E	G	-	-	-	-	-	-	Y	T	E	A	F	11	27	1-1	45	Price et al., 2005
N	-	PBL	CD8 sorted	NV9 (CMV)	A	S	S	F	W	R	E	-	-	-	-	P	T	Y	E	Q	Y	13	12	2-7	45	Price et al., 2005
N	-	PBL	CD8 sorted	NV9 (CMV)	A	S	N	P	S	G	G	-	-	-	-	Y	T	G	E	L	F	13	27	2-2	45	Price et al., 2005
N	-	PBL	CD8 sorted	NV9 (CMV)	A	S	S	Q	A	D	R	-	-	-	-	A	V	Y	G	Y	T	13	4	1-2	45	Price et al., 2005
N	-	PBL	CD8 sorted	NV9 (CMV)	A	S	S	L	T	T	G	-	-	-	T	G	S	Y	G	Y	T	14	6	1-2	45	Price et al., 2005
N	-	PBL	CD8 sorted	NV9 (CMV)	A	S	S	L	Q	T	G	-	-	-	V	R	S	Y	E	Q	Y	14	6	2-7	45	Price et al., 2005
P		PBL	CD8 sorted	NV9 (CMV)	A	S	S	L	E	G	-	-	-	-	-	-	Y	T	E	A	F	11	27	1-1	45	Price et al., 2005
P	-	PBL	T sorted	NV9 (CMV)	A	S	S	L	A	-	-	-	-	-	-	-	R	Y	G	Y	T	10	6	1-2	45	Price et al., 2005
P	-	PBL	T sorted	NV9 (CMV)	A	R	G	S	E	-	-	-	-	-	-	-	R	N	T	I	Y	10	2	1-3	45	Price et al., 2005
P	-	PBL	T sorted	NV9 (CMV)	A	S	S	S	A	-	-	-	-	-	-	-	H	Y	G	Y	T	10	12	1-2	45	Price et al., 2005
P	-	PBL	T sorted	NV9 (CMV)	A	S	S	S	T	-	-	-	-	-	-	-	H	Y	G	Y	T	10	12	1-2	45	Price et al., 2005
P	-	PBL	CD8 sorted	NV9 (CMV)	S	V	G	G	T	-	-	-	-	-	-	-	L	D	T	Q	Y	10	29	2-3	45	Price et al., 2005
P	-	PBL	CD8 sorted	NV9 (CMV)	A	S	S	Y	F	P	-	-	-	-	-	L	A	D	T	Q	Y	12	6	2-3	45	Price et al., 2005
P	-	PBL	CD8 sorted	NV9 (CMV)	A	S	S	E	V	G	A	-	-	-	-	T	N	Y	G	Y	T	13	6	1-2	45	Price et al., 2005
P		PBL	T sorted	NV9 (CMV)	A	S	S	S	A	-	-	-	-	-	-	-	H	Y	G	Y	T	10	12	1-2	45	Price et al., 2005
P		PBL	T sorted	NV9 (CMV)	A	S	S	L	A	P	G	-	-	-	A	T	N	E	K	L	F	14	7	1-4	45	Price et al., 2005
P		PBL	T sorted	NV9 (CMV)	A	S	S	S	A	-	-	-	-	-	-	-	N	Y	G	Y	T	10	12	1-2	45	Price et al., 2005
R	-	PBL	CD8 sorted	NV9 (CMV)	A	S	S	Y	F	G	-	-	-	-	-	G	N	T	E	A	F	12	6	1-1	45	Price et al., 2005
R	-	PBL	CD8 sorted	NV9 (CMV)	A	S	S	F	S	G	G	-	-	-	-	A	P	G	E	L	F	13	27	2-2	45	Price et al., 2005
R	-	PBL	CD8 sorted	NV9 (CMV)	A	S	S	L	A	P	G	-	-	-	A	T	N	E	K	L	F	14	7	1-4	45	Price et al., 2005
R	-	PBL	CD8 sorted	NV9 (CMV)	A	S	S	L	A	P	G	-	-	-	A	T	S	E	K	L	F	14	7	1-4	45	Price et al., 2005
S	-	PBL	CD8 sorted	NV9 (CMV)	A	S	S	S	A	-	-	-	-	-	-	-	N	Y	G	Y	T	10	12	1-2	45	Price et al., 2005
S	-	PBL	CD8 sorted	NV9 (CMV)	A	S	S	F	G	L	-	-	-	-	-	-	N	Q	P	Q	H	11	28	1-5	45	Price et al., 2005
S	-	PBL	CD8 sorted	NV9 (CMV)	A	S	S	P	G	T	-	-	-	-	-	G	H	G	E	L	F	12	27	2-2	45	Price et al., 2005
S	-	PBL	CD8 sorted	NV9 (CMV)	A	S	S	F	A	G	G	-	-	-	-	A	A	G	E	L	F	13	27	2-2	45	Price et al., 2005
S	-	PBL	CD8 sorted	NV9 (CMV)	A	S	S	R	P	G	Q	-	-	-	-	G	G	Y	E	Q	Y	13	27	2-7	45	Price et al., 2005
S	-	PBL	CD8 sorted	NV9 (CMV)	A	S	S	S	L	G	G	-	-	-	A	G	T	G	E	L	F	14	13	2-2	45	Price et al., 2005
HD4	4.5	PBL	T-cell clone	pp65(NLV/A2) (CMV)	A	S	S	S	A	-	-	-	-	-	-	-	N	Y	G	Y	T	10	12	1-2	46	Trautmann et al., 2005
HD4	4.7	PBL	T-cell clone	pp65(NLV/A2) (CMV)	A	S	S	S	A	-	-	-	-	-	-	-	H	Y	G	Y	T	10	12	1-2	46	Trautmann et al., 2005
HD5	5.1	PBL	T-cell clone	pp65(NLV/A2) (CMV)	A	S	S	S	A	-	-	-	-	-	-	-	F	Y	G	Y	T	10	12	1-2	46	Trautmann et al., 2005
HD2	2.1	PBL	T-cell clone	pp65(NLV/A2) (CMV)	A	S	S	L	E	G	-	-	-	-	-	-	Y	T	E	A	F	11	27	1-1	46	Trautmann et al., 2005
HD3	3.5	PBL	T-cell clone	pp65(NLV/A2) (CMV)	A	S	S	F	L	Q	-	-	-	-	-	-	V	T	E	A	F	11	28	1-1	46	Trautmann et al., 2005
KT3	GR3	PBL	T-cell clone	pp65(NLV/A2) (CMV)	A	S	S	F	Q	G	-	-	-	-	-	-	Y	T	E	A	F	11	28	1-1	46	Trautmann et al., 2005
RA11	PBL	PBL, SFL	T-cell clone	pp65(NLV/A2) (CMV)	A	S	S	L	E	G	-	-	-	-	-	-	Y	T	E	A	F	11	27	1-1	46	Trautmann et al., 2005
RA5	PBL	PBL	T-cell clone	pp65(NLV/A2) (CMV)	A	S	S	L	E	G	-	-	-	-	-	-	Y	T	E	A	F	11	27	1-1	46	Trautmann et al., 2005
BMT	AD-1	PBL	T-cell clone	pp65(NLV/A2) (CMV)	A	S	S	F	Q	T	G	-	-	-	-	A	S	Y	G	Y	T	13	6	1-2	46	Trautmann et al., 2005
HD3	3.1	PBL	T-cell clone	pp65(NLV/A2) (CMV)	A	C	S	L	R	S	Q	-	-	-	-	G	T	D	T	Q	Y	13	30	2-3	46	Trautmann et al., 2005
HD5	5.23	PBL	T-cell clone	pp65(NLV/A2) (CMV)	A	S	S	P	P	A	G	-	-	-	-	S	Y	N	E	Q	F	13	13	2-1	46	Trautmann et al., 2005
HD5	5.2	PBL	T-cell clone	pp65(NLV/A2) (CMV)	A	S	S	V	G	L	P	-	-	-	-	Y	E	Q	Y	F	G	13	12	2-7	46	Trautmann et al., 2005
HD5	5.5	PBL	T-cell clone	pp65(NLV/A2) (CMV)	A	W	S	S	R	D	S	-	-	-	-	M	T	D	T	Q	Y	13	30	2-3	46	Trautmann et al., 2005
RA14	PBL	PBL, SFL	T-cell clone	pp65(NLV/A2) (CMV)	A	S	S	P	V	T	G	-	-	-	-	G	I	Y	G	Y	T	13	6	1-2	46	Trautmann et al., 2005
RA15	PBL	PBL, SFL	T-cell clone	pp65(NLV/A2) (CMV)	A	S	S	E	T	G	A	-	-	-	-	T	N	Y	G	Y	T	13	6	1-2	46	Trautmann et al., 2005
RA17	R-22	PBL	T-cell clone	pp65(NLV/A2) (CMV)	A	W	S	V	S	D	L	-	-	-	-	A	K	N	I	Q	Y	13	30	2-4	46	Trautmann et al., 2005
RA3	PBL	PBL, SFL	T-cell clone	pp65(NLV/A2) (CMV)	A	W	S	S	R	G	Q	-	-	-	-	M	T	D	T	Q	Y	13	30	2-3	46	Trautmann et al., 2005
RA5	LS	PBL, SFL	T-cell clone	pp65(NLV/A2) (CMV)	A	S	S	P	Q	T	G	-	-	-	-	T	I	Y	G	Y	T	13	6	1-2	46	Trautmann et al., 2005
HD2	2.0	PBL	T-cell clone	pp65(NLV/A2) (CMV)	A	S	S	Y	V	T	G	-	-	-	T	G	S	Y	G	Y	T	14	6	1-2	46	Trautmann et al., 2005
HD3	3.21	PBL	T-cell clone	pp65(NLV/A2) (CMV)	A	S	S	E	L	G	G	-	-	-	A	G	T	G	E	L	F	14	9	2-2	46	Trautmann et al., 2005
HD4	4.2	PBL	T-cell clone	pp65(NLV/A2) (CMV)	S	A	F	S	G	A	A	-	-	-	F	V	T	D	T	Q	Y	14	20	2-3	46	Trautmann et al., 2005
HD5	5.6	PBL	T-cell clone	pp65(NLV/A2) (CMV)	A	S	S	Y	Q	T	G	-	-	-	A	G	G	Y	G	Y	T	14	6	1-2	46	Trautmann et al., 2005
HD5	M2	PBL	T-cell clone	pp65(NLV/A2) (CMV)	A	S	T	G	T	S	G	-	-	-	A	L	Y	N	E	Q	F	14	27	2-1	46	Trautmann et al., 2005
HD5	M1	PBL	T-cell clone	pp65(NLV/A2) (CMV)	A	S	S	L	F	V	G	-	-	-	G	P	G	N	E	Q	F	14	27	2-1	46	Trautmann et al., 2005
KT1	GR1	PBL	T-cell clone	pp65(NLV/A2) (CMV)	A	S	S	P	V	A	G	-	-	-	G	A	Y	N	E	Q	F	14	6	2-1	46	Trautmann et al., 2005
KT2	GR2	PBL	T-cell clone	pp65(NLV/A2) (CMV)	A	S	S	Y	S	T	G	-	-	-	A	G	E	T	Q	Y	F	14	6	2-5	46	Trautmann et al., 2005
KT4	GR4	PBL	T-cell clone	pp65(NLV/A2) (CMV)	A	S	S	P	W	T	G	-	-	-	T	L	N	T	E	A	F	14	7	1-1	46	Trautmann et al., 2005
RA16	OL-1	PBL	T-cell clone	pp65(NLV/A2) (CMV)	A	S	S	L	A	P	G	-	-	-	A	T	N	E	K	L	F	14	7	1-4	46	Trautmann et al., 2005
HD4	4.1	PBL	T-cell clone	pp65(NLV/A2) (CMV)	A	T	S	D	L	K	V	H	-	-	S	G	N	Y	G	Y	T	15	24	1-2	46	Trautmann et al., 2005
HD5	5.2	PBL	T-cell clone	pp65(NLV/A2) (CMV)	A	S	S	P	K	L	Q	G	-	-	A	W	A	E	K	L	F	15	4	1-4	46	Trautmann et al., 2005
HD5	5.3	PBL	T-cell clone	pp65(NLV/A2) (CMV)	A	S	S	Q	D	P	F	A	-	-	V	L	N	T	E	A	F	15	4	1-1	46	Trautmann et al., 2005
RA17	R-2	PBL	T-cell clone	pp65(NLV/A2) (CMV)	A	S	S	A	W	D	R	S	-	-	S	G	A	N	V	L	T	15	27	2-6	46	Trautmann et al., 2005
RA17	R-4	PBL	T-cell clone	pp65(NLV/A2) (CMV)	A	S	S	L	Q	T	G	A	-	-	T	F	N	Y	G	Y	T	15	6	1-2	46	Trautmann et al., 2005
868	-	PBL	T-cell clone	GAG (HIV)	A	S	S	D	T	V	-	-	-	-	-	-	S	Y	E	Q	Y	11	5	2-7	47	Wilson et al., 1998
003	-	PBL	T-cell clone	GAG (HIV)	A	S	S	F	D	S	-	-	-	-	-	G	N	S	P	L	H	12	5	1-6	47	Wilson et al., 1998
003	-	PBL	T-cell line	GAG (HIV)	A	S	S	S	D	R	-	-	-	-	-	S	D	Q	P	Q	H	12	12	1-5	47	Wilson et al., 1998
065	-	PBL	T-cell line	POL (HIV)	A	S	S	F	V	V	-	-	-	-	-	S	P	D	T	Q	Y	12	28	1-1	47	Wilson et al., 1998
868	-	PBL	CD8 sorted	GAG (HIV)	A	S	S	L	V	G	Q	-	-	-	-	G	V	N	E	Q	Y	13	5	2-5	47	Wilson et al., 1998
Heu	Heu161	TIL	T-cell clone	lung cancer Ag	A	S	S	P	R	-	-	-	-	-	-	-	V	P	G	Y	T	10	28	1-2	48	Echchakir et al., 2000
Heu	Heu118	TIL	T-cell clone	alpha-actinin-4	A	S	S	E	E	P	-	-	-	-	-	-	H	E	K	L	F	11	2	1-4	49	Echchakir et al., 2002
Heu	Heu171	TIL	T-cell clone	alpha-actinin-4	A	S	S	F	G	T	-	-	-	-	-	-	D	Q	P	Q	H	11	12	1-5	49	Echchakir et al., 2002
Heu	H23018	Ag stimulated PBL	T-cell clone	alpha-actinin-4	A	S	S	A	L	-	-	-	-	-	-	-	G	D	E	Q	Y	10	6	2-7	49	Echchakir et al., 2002
-	A5, A8, A28, A43, A60, A73	PBL	T-cell clone	mHag HA-2	A	S	S	R	T	S	G	-	-	-	-	A	N	N	E	Q	F	13	18	2-1	50	Heemskerk et al., 2003
-	B1, B4, B17, B59	PBL	T-cell clone	mHag HA-2	A	S	S	A	V	A	G	-	-	-	-	T	S	Y	E	Q	Y	13	4	2-7	50	Heemskerk et al., 2003
-	C20, C21, C32	PBL	T-cell clone	mHag HA-2	A	S	S	L	G	L	W	G	-	-	T	D	N	E	K	L	F	15	4	1-4	50	Heemskerk et al., 2003
-	D19, D30, D53	PBL	T-cell clone	mHag HA-2	A	S	S	P	P	S	G	-	-	-	G	S	T	G	E	L	F	14	18	2-2	50	Heemskerk et al., 2003
-	E2, E10	PBL	T-cell clone	mHag HA-2	A	S	R	K	A	G	Q	-	-	-	E	N	T	G	E	L	F	14	4	2-2	50	Heemskerk et al., 2003
-	F	PBL	T-cell clone	mHag HA-2	A	S	L	F	P	G	Q	D	R	S	G	S	T	D	T	Q	Y	21	4	2-2	50	Heemskerk et al., 2003
-	G3	PBL	T-cell clone	mHag HA-2	A	S	S	L	V	-	-	-	-	-	-	-	P	N	E	Q	F	10	4	2-1	50	Heemskerk et al., 2003
-	H6	PBL	T-cell clone	mHag HA-2	A	S	S	P	L	G	G	-	-	-	-	S	Y	N	E	Q	F	13	18	2-1	50	Heemskerk et al., 2003
-	I7	PBL	T-cell clone	mHag HA-2	A	S	S	P	P	S	-	-	-	-	-	G	R	Y	T	Q	Y	12	4	2-3	50	Heemskerk et al., 2003
-	I7	PBL	T-cell clone	mHag HA-2	A	I	S	E	S	R	T	-	-	-	-	G	I	A	E	A	F	13	21	1-1	50	Heemskerk et al., 2003
-	J31	PBL	T-cell clone	mHag HA-2	A	S	S	P	T	G	G	-	-	-	-	S	R	S	P	L	H	13	18	1-6	50	Heemskerk et al., 2003
-	K65	PBL	T-cell clone	mHag HA-2	A	S	S	W	P	D	-	-	-	-	-	T	Y	N	E	Q	F	12	4	2-1	50	Heemskerk et al., 2003
-	L58	PBL	T-cell clone	mHag HA-2	A	S	S	F	H	S	-	-	-	-	-	-	Q	E	T	Q	Y	11	4	2-5	50	Heemskerk et al., 2003
	5H13	PBL	T-cell clone	mHag HA-2	A	S	S	P	P	G	-	-	-	-	-	Y	S	Y	E	Q	Y	12	18	2-7	50	Heemskerk et al., 2003
2	2.2, 2.5, 2.22	PBL	CD8 sorted	19-kDa M. tuberculosis Ag	A	S	S	L	Q	-	-	-	-	-	-	-	R	T	E	A	F	10	28	1-1	51	Hohn et al., 2001
2	2.4, 2.5, 2.22	PBL	CD8 sorted	19-kDa M. tuberculosis Ag	S	V	G	D	-	-	-	-	-	-	-	-	-	Y	G	Y	T	8	29	1-2	51	Hohn et al., 2001
2	1899-12-31 02:15:00	PBL	CD8 sorted	19-kDa M. tuberculosis Ag	A	W	G	T	P	E	-	-	-	-	-	L	P	Y	E	Q	Y	12	5	2-7	51	Hohn et al., 2001
2	2.5	PBL	CD8 sorted	19-kDa M. tuberculosis Ag	A	S	S	N	R	D	S	-	-	-	-	P	L	G	E	L	F	13	7	2-2	51	Hohn et al., 2001
2	2.5, 2.15	PBL	CD8 sorted	19-kDa M. tuberculosis Ag	A	S	S	L	Y	S	G	-	-	-	-	G	R	E	E	Q	F	13	12	2-7	51	Hohn et al., 2001
2	2.2, 2.35	PBL	CD8 sorted	19-kDa M. tuberculosis Ag	A	I	S	E	S	R	N	-	-	-	-	G	Y	N	E	Q	F	13	10	2-1	51	Hohn et al., 2001
2	2.4	PBL	CD8 sorted	19-kDa M. tuberculosis Ag	A	S	S	Y	L	P	G	-	-	-	T	G	E	T	S	Q	H	14	6	1-5	51	Hohn et al., 2001
2	2.22	PBL	CD8 sorted	19-kDa M. tuberculosis Ag	A	S	S	Q	G	S	-	-	-	-	-	-	G	N	E	Q	F	11	14	2-1	51	Hohn et al., 2001
2	2.35	PBL	CD8 sorted	19-kDa M. tuberculosis Ag	A	S	S	Q	L	S	G	-	-	-	Q	V	N	E	K	L	F	14	14	1-4	51	Hohn et al., 2001
-	2-2-H3, 2-1-H12	TIL	T-cell clone	UBE2V 43-51	A	S	S	L	G	L	-	-	-	-	-	A	G	G	E	Q	F	12	12	2-1	52	Hohn et al., 2001
-	1-2-D7, 1-2-D12	TIL	T-cell clone	HNRPL 140-148	A	S	S	L	D	R	-	-	-	-	-	-	S	Y	E	Q	Y	11	28	2-7	52	Hohn et al., 2001
-	4-2-A11	TIL	T-cell clone	WHSC2 103-111	A	S	S	Y	G	G	G	-	-	-	-	S	S	Y	E	Q	Y	13	6	2-7	52	Hohn et al., 2001
-	4-2-B3	TIL	T-cell clone	EIF4EBPI 51-59	A	S	S	R	V	-	-	-	-	-	-	-	S	G	E	A	F	10	12	1-1	52	Hohn et al., 2001
-	0.5-1-H2	TIL	T-cell clone	ppMAPkkk 432-440	A	S	S	P	T	E	-	-	-	-	-	L	D	T	E	A	F	12	18	1-1	52	Hohn et al., 2001
-	1-2-D1, 2-2-B4	TIL	T-cell clone	2-5 OAS3 666-674	A	S	G	G	S	-	-	-	-	-	-	-	T	D	T	Q	Y	10	27	2-3	52	Hohn et al., 2001
LB37	110	PBL	CD8 sorted	mutated malic enzyme	A	S	S	Q	V	E	K	-	-	-	-	G	R	E	T	Q	Y	13	29	2-5	53	Karanikas et al., 2001
LB37	1/7	PBL	CD8 sorted	mutated malic enzyme	A	S	S	L	A	G	-	-	-	-	-	-	G	G	E	Q	F	11	5	2-1	53	Karanikas et al., 2001
MS7	9160, 9161, 9172, 9176	PBL	T-cell line	TALpep	A	S	S	G	S	S	G	-	-	-	-	R	R	D	E	Q	F	13	27	2-1	54	Niland et al., 2005
MS2	9104, 9168, 9169, 9167	PBL	T-cell line	TALpep	A	S	S	P	T	G	T	-	-	-	S	G	Y	N	E	Q	F	14	27	2-1	54	Niland et al., 2005
MS2	9162, 9163, 9164, 9174, 9103, 9102, 9165, 9166	PBL	T-cell line	TALpep	A	S	S	W	G	T	-	-	-	-	-	-	G	N	E	Q	Y	11	27	2-7	54	Niland et al., 2005
MS7	9108, 9157, 9158, 9175	PBL	T-cell line	TALpep	A	S	S	A	R	P	-	-	-	-	-	R	E	N	E	Q	F	12	27	2-1	54	Niland et al., 2005
MS2	9170, 9105, 9171, 9173	PBL	T-cell line	TALpep	A	S	S	L	S	G	-	-	-	-	-	G	Y	N	E	Q	F	12	27	2-1	54	Niland et al., 2005
The TRBV sequences of 305 clonotypes from T-cell lines or clones obtained from HLA-A2+ individuals and derived from cells with CTL activity against antigens different from Melan-A. Sequences available in nucleotide form were translated into amino acids counterpart and those previously numbered according to different nomenclature were numbered according to the IMGT indications (http://imgt.cines.f…
